# Supplementary material for: Unconventional endosome-like compartment and retromer complex in Toxoplasma gondii govern parasite integrity and host infection
Source: Nat Commun. 2016 Apr 11;7:11191. doi: 10.1038/ncomms11191 (PMC4831018; doi:10.1038/ncomms11191)
Supplement: Supplementary Data 1 — List of relevant proteins identified by proteomic analysis using nanoLC-MS/MS. [file ncomms11191-s2.xlsx]

## Sheet: A-Settings
Supplementary Data 1 : List of relevant proteins identified by proteomic analysis using nanoLC-MS/MS. (A) analytical sequence and identification criteria used
IMPACT/MAXIS. Database: ToxoDB_DCpSP_HA_20140410. Parent tolerance = 5,0 ppm. Fragment tolerance = 0,02 Da. Fixed modification: Cam on Cys. Variable modification: Ox on Met. Max missed cleavages = 1. Enzyme: Trypsin							Proline validation: Rank =1, peptide length :6. Mascot ion score >25. FDRprot <1%						analytical sequence
															IP
														instrument	TgVps35	TgVps29	TgVps26
													series 1	amaZon			X
													series 2	maXis	X
													series 3	Impact	X		X
													series 4	Impact		X
													series 5	Impact	X	X	X
AMAZON. Database: ToxoDB_DCpSP_HA_20140410. Parent tolerance = 0,25 Da. Fragment tolerance = 0,25 Da. Fixed modification: Cam on Cys. Variable modification: Ox on Met. Max missed cleavages = 1. Enzyme: Trypsin

## Sheet: B-Interactome TgVps35
Supplementary Data 1: List of relevant proteins identified by proteomic analysis using nanoLC-MS/MS. (B) sequence coverage and number of unique peptides of relevant proteins identified when interactomes from Vps 35 were analyzed
						Sequence Coverage			Number of unique peptide
Name	Functions and other features	Accession	MW	Total number of AA	Description	TgVps35 serie 2	TgVps35 serie 3	TgVps35 serie 5	TgVps35 serie 2	TgVps35 serie 3	TgVps35 serie 5
HP01	multi-pass transmembrane protein (MIR domain and Transmembran domain)	TGGT1_228630	242.729	328	hypothetical protein | location=TGGT1_chrX:179956-182506(+) | length=328 | sequence_SO=chromosome | SO=protein_coding	0.213415	0.155488	0.420732	5	3	9
HP02	hypothetical protein (Tubby like-domain)	TGGT1_202190	111.6298	1024	hypothetical protein | location=TGGT1_chrVIIa:3433796-3441703(-) | length=1024 | sequence_SO=chromosome | SO=protein_coding	0.0283203	0.239258	0.472656	2	17	34
HP03	hypothetical protein (MFS general substrat transporter)	TGGT1_240810	61.2646	566	hypothetical protein | location=TGGT1_chrVI:1428985-1430685(+) | length=566 | sequence_SO=chromosome | SO=protein_coding		0.0812721	0.0477032		4	1
HP04	hypothetical protein	TGGT1_297810	295.692	266	hypothetical protein | location=TGGT1_chrII:2012516-2015258(-) | length=266 | sequence_SO=chromosome | SO=protein_coding		0.0864662			2
HP05	hypothetical protein	TGGT1_255420	301.852	278	hypothetical protein | location=TGGT1_chrVIIb:4744620-4746352(-) | length=278 | sequence_SO=chromosome | SO=protein_coding	0.251799	0.115108	0.233813	4	2	4
HP06	hypothetical protein (3x Transmemebran domain)	TGGT1_216180	164.412	147	hypothetical protein | location=TGGT1_chrXI:6280054-6280497(-) | length=147 | sequence_SO=chromosome | SO=protein_coding		0.142857	0.142857		2	2
HP07	hypothetical protein (Transmembran domain)	TGGT1_279100	476.945	435	hypothetical protein | location=AAQM03000427:32-1883(+) | length=435 | sequence_SO=contig | SO=protein_coding	0.289655	0.31954	0.124138	10	10	4
HP08	hypothetical protein (2x Transmembran domain)	TGGT1_237015	293.583	264	hypothetical protein | location=TGGT1_chrX:5566838-5567632(-) | length=264 | sequence_SO=chromosome | SO=protein_coding		0.0530303	0.0984848		1	2
HP12	hypothetical protein	TGGT1_294220	622.004	603	hypothetical protein | location=TGGT1_chrIa:704115-705926(-) | length=603 | sequence_SO=chromosome | SO=protein_coding		0.149254	0.374793		6	15
Multi-pass Transmembrane Protein (MTP)	multi-pass transmembrane protein (DUF3273)	TGGT1_219270	430.342	389	multi-pass transmembrane protein | location=TGGT1_chrXII:948336-949904(+) | length=389 | sequence_SO=chromosome | SO=protein_coding	0.128535			4
putative clathrin heavy chain	putative clathrin heavy chain	TGGT1_290950	1.944.616	1731	putative clathrin heavy chain | location=TGGT1_chrIX:3770246-3782423(-) | length=1731 | sequence_SO=chromosome | SO=protein_coding	0.369151			47
Putative N-ethylmaleimide-Sensitive Fusion Protein (NSF)	putative N-ethylmaleimide-sensitive fusion protein	TGGT1_318510	834.508	751	putative N-ethylmaleimide-sensitive fusion protein | location=TGGT1_chrIV:1205265-1217815(-) | length=751 | sequence_SO=chromosome | SO=protein_coding	0.0199734			1
Putative Phosphatidylinositol Synthase (PPS)	putative phosphatidylinositol synthase	TGGT1_207710	278.095	258	putative phosphatidylinositol synthase | location=TGGT1_chrIb:239752-244462(+) | length=258 | sequence_SO=chromosome | SO=protein_coding			0.108527			2
Rab11B	Rab11b	TGGT1_320480	248.574	226	Rab11b | location=TGGT1_chrIV:260361-262095(+) | length=226 | sequence_SO=chromosome | SO=protein_coding		0.0530973			1
TBC1(10C-2B-8)	TBC domain containing protein (GAP)	TGGT1_226550	35.992	315	TBC domain containing protein | location=TGGT1_chrX:1448651-1450062(+) | length=315 | sequence_SO=chromosome | SO=protein_coding		0.0857143			3
TBC1(13-17C-5A)	TBC domain-containing protein (GAP)	TGGT1_274130	2.266.612	2118	TBC domain-containing protein | location=TGGT1_chrVIII:2992254-3004562(+) | length=2118 | sequence_SO=chromosome | SO=protein_coding		0.029745	0.22474		5	32
TgSORTLR	sortilin, putative	TGGT1_290160	1.058.923	1033	putative sortilin | location=TGGT1_chrIX:3410442-3420211(-) | length=1033 | sequence_SO=chromosome | SO=protein_coding	0.204259		0.0406583	16		4
Transporter, Major Facilitator Family Protein (TMFFP)	transporter, major facilitator family protein	TGGT1_257530	545.331	504	transporter, major facilitator family protein | location=TGGT1_chrVIIb:3924728-3926366(-) | length=504 | sequence_SO=chromosome | SO=protein_coding		0.10119	0.0654762		2	2
TgVps26	vacuolar protein sorting-associated protein 26, putative	TGGT1_263500	422.353	368	putative vacuolar protein sorting-associated protein 26 | location=TGGT1_chrVIIb:491008-496796(+) | length=368 | sequence_SO=chromosome | SO=protein_coding	0.516304	0.342391	0.535326	17	9	20
TgVps29	putative vacuolar protein sorting 29	TGGT1_252490	222.784	203	putative vacuolar protein sorting 29 | location=TGGT1_chrIII:575525-576136(-) | length=203 | sequence_SO=chromosome | SO=protein_coding	0.147783	0.517241	0.635468	3	9	11
TgVps35	vacuolar sorting protein 35, putative	TGGT1_242660	956.191	852	putative vacuolar sorting protein 35 | location=TGGT1_chrVI:2073554-2082576(-) | length=852 | sequence_SO=chromosome | SO=protein_coding	0.102113	0.387324	0.630282	5	26	43

## Sheet: C-Interactome TgVps29
Supplementary Data 1: List of relevant proteins identified by proteomic analysis using nanoLC-MS/MS. (C) sequence coverage and number of unique peptides of relevant proteins identified when interactomes from Vps 29 were analyzed.			Supplementary Table 1
						Sequence coverage		Number of unique peptide
Name	Functions and other features	Accession	MW	Total number of AA	Description	TgVps29 serie 4	TgVps29 serie 5	TgVps29 serie 4	TgVps29 serie 5
HP02	hypothetical protein (Tubby like-domain)	TGGT1_202190	111.6298	1024	hypothetical protein | location=TGGT1_chrVIIa:3433796-3441703(-) | length=1024 | sequence_SO=chromosome | SO=protein_coding	0.436523	0.412109	32	32
HP03	hypothetical protein (MFS general substrat transporter)	TGGT1_240810	61.2646	566	hypothetical protein | location=TGGT1_chrVI:1428985-1430685(+) | length=566 | sequence_SO=chromosome | SO=protein_coding	0.0600707	0.0194346	2	1
HP07	hypothetical protein (Transmembran domain)	TGGT1_279100	476.945	435	hypothetical protein | location=AAQM03000427:32-1883(+) | length=435 | sequence_SO=contig | SO=protein_coding	0.0965517		2
HP08	hypothetical protein (2x Transmembran domain)	TGGT1_237015	293.583	264	hypothetical protein | location=TGGT1_chrX:5566838-5567632(-) | length=264 | sequence_SO=chromosome | SO=protein_coding	0.0454545	0.0984848	1	2
HP12	hypothetical protein	TGGT1_294220	622.004	603	hypothetical protein | location=TGGT1_chrIa:704115-705926(-) | length=603 | sequence_SO=chromosome | SO=protein_coding		0.039801		2
Putative N-ethylmaleimide-Sensitive Fusion Protein (NSF)	putative N-ethylmaleimide-sensitive fusion protein	TGGT1_318510	834.508	751	putative N-ethylmaleimide-sensitive fusion protein | location=TGGT1_chrIV:1205265-1217815(-) | length=751 | sequence_SO=chromosome | SO=protein_coding	0.0159787		1
Putative Phosphatidylinositol Synthase (PPS)	putative phosphatidylinositol synthase	TGGT1_207710	278.095	258	putative phosphatidylinositol synthase | location=TGGT1_chrIb:239752-244462(+) | length=258 | sequence_SO=chromosome | SO=protein_coding	0.108527	0.108527	2	3
Transporter, Major Facilitator Family Protein (TMFFP)	transporter, major facilitator family protein	TGGT1_257530	545.331	504	transporter, major facilitator family protein | location=TGGT1_chrVIIb:3924728-3926366(-) | length=504 | sequence_SO=chromosome | SO=protein_coding	0.0654762	0.0654762	2	2
TgVps26	vacuolar protein sorting-associated protein 26, putative	TGGT1_263500	422.353	368	putative vacuolar protein sorting-associated protein 26 | location=TGGT1_chrVIIb:491008-496796(+) | length=368 | sequence_SO=chromosome | SO=protein_coding	0.470109	0.456522	18	15
TgVps29	putative vacuolar protein sorting 29	TGGT1_252490	222.784	203	putative vacuolar protein sorting 29 | location=TGGT1_chrIII:575525-576136(-) | length=203 | sequence_SO=chromosome | SO=protein_coding	0.91133	0.694581	18	14
TgVps35	vacuolar sorting protein 35, putative	TGGT1_242660	956.191	852	putative vacuolar sorting protein 35 | location=TGGT1_chrVI:2073554-2082576(-) | length=852 | sequence_SO=chromosome | SO=protein_coding	0.478873	0.401408	31	35

## Sheet: D-Interactome TgVps26
Supplementary Data 1: List of relevant proteins identified by proteomic analysis using nanoLC-MS/MS. (D) sequence coverage and number of unique peptides of relevant proteins identified when interactomes from Vps 26 were analyzed.
						Sequence Coverage			Number of unique peptide
Name	Functions and other features	Accession	MW	Total number of AA	Description	TgVps26 serie 1	TgVps26 serie 3	TgVps26 serie 5	TgVps26 serie 1	TgVps26 serie 3	TgVps26 serie 5
HP01	multi-pass transmembrane protein (MIR domain and Transmembran domain)	TGGT1_228630	242.729	328	hypothetical protein | location=TGGT1_chrX:179956-182506(+) | length=328 | sequence_SO=chromosome | SO=protein_coding	0.240854	0.176829	0.405488	5	3	9
HP02	hypothetical protein (Tubby like-domain)	TGGT1_202190	111.6298	1024	hypothetical protein | location=TGGT1_chrVIIa:3433796-3441703(-) | length=1024 | sequence_SO=chromosome | SO=protein_coding	0.00878906	0.356445	0.510742	1	24	36
HP03	hypothetical protein (MFS general substrat transporter)	TGGT1_240810	61.2646	566	hypothetical protein | location=TGGT1_chrVI:1428985-1430685(+) | length=566 | sequence_SO=chromosome | SO=protein_coding	0.0194346	0.0353357	0.0565371	1	2	2
HP04	hypothetical protein	TGGT1_297810	295.692	266	hypothetical protein | location=TGGT1_chrII:2012516-2015258(-) | length=266 | sequence_SO=chromosome | SO=protein_coding	0.184211	0.157895		3	3
HP05	hypothetical protein	TGGT1_255420	301.852	278	hypothetical protein | location=TGGT1_chrVIIb:4744620-4746352(-) | length=278 | sequence_SO=chromosome | SO=protein_coding		0.100719	0.140288		2	3
HP06	hypothetical protein (3x Transmemebran domain)	TGGT1_216180	164.412	147	hypothetical protein | location=TGGT1_chrXI:6280054-6280497(-) | length=147 | sequence_SO=chromosome | SO=protein_coding	0.142857	0.142857	0.142857	2	2	2
HP07	hypothetical protein (Transmembran domain)	TGGT1_279100	476.945	435	hypothetical protein | location=AAQM03000427:32-1883(+) | length=435 | sequence_SO=contig | SO=protein_coding		0.266667	0.250575		8	8
HP08	hypothetical protein (2x Transmembran domain)	TGGT1_237015	293.583	264	hypothetical protein | location=TGGT1_chrX:5566838-5567632(-) | length=264 | sequence_SO=chromosome | SO=protein_coding	0.125	0.0984848	0.0984848	2	2	2
HP12	hypothetical protein	TGGT1_294220	622.004	603	hypothetical protein | location=TGGT1_chrIa:704115-705926(-) | length=603 | sequence_SO=chromosome | SO=protein_coding		0.323383	0.160862		13	6
Multi-pass Transmembrane Protein (MTP)	multi-pass transmembrane protein (DUF3273)	TGGT1_219270	430.342	389	multi-pass transmembrane protein | location=TGGT1_chrXII:948336-949904(+) | length=389 | sequence_SO=chromosome | SO=protein_coding	0.0411311			1
putative clathrin heavy chain	putative clathrin heavy chain	TGGT1_290950	1.944.616	1731	putative clathrin heavy chain | location=TGGT1_chrIX:3770246-3782423(-) | length=1731 | sequence_SO=chromosome | SO=protein_coding	0.108608	0.0496823		12	6
Putative N-ethylmaleimide-Sensitive Fusion Protein (NSF)	putative N-ethylmaleimide-sensitive fusion protein	TGGT1_318510	834.508	751	putative N-ethylmaleimide-sensitive fusion protein | location=TGGT1_chrIV:1205265-1217815(-) | length=751 | sequence_SO=chromosome | SO=protein_coding	0.0998668	0.147803		6	8
Rab11B	Rab11b	TGGT1_320480	248.574	226	Rab11b | location=TGGT1_chrIV:260361-262095(+) | length=226 | sequence_SO=chromosome | SO=protein_coding	0.230088	0.176991	0.10177	5	4	2
Rab5B	Rab5B	TGGT1_207460B	246.768	201	Rab5B protein | location=TGGT1_chrIb:91449-95125(-) | length=201 | sequence_SO=chromosome | SO=protein_coding	0.223881	0.0547264	0.21393	3	1	3
TBC1(10C-2B-8)	TBC domain containing protein (GAP)	TGGT1_226550	35.992	315	TBC domain containing protein | location=TGGT1_chrX:1448651-1450062(+) | length=315 | sequence_SO=chromosome | SO=protein_coding		0.133333			4
TBC1(13-17C-5A)	TBC domain-containing protein (GAP)	TGGT1_274130	2.266.612	2118	TBC domain-containing protein | location=TGGT1_chrVIII:2992254-3004562(+) | length=2118 | sequence_SO=chromosome | SO=protein_coding		0.185552	0.252125		28	36
TgSORTLR	sortilin, putative	TGGT1_290160	1.058.923	1033	putative sortilin | location=TGGT1_chrIX:3410442-3420211(-) | length=1033 | sequence_SO=chromosome | SO=protein_coding	0.0232333	0.0222652	0.018393	2	2	2
Transporter, Major Facilitator Family Protein (TMFFP)	transporter, major facilitator family protein	TGGT1_257530	545.331	504	transporter, major facilitator family protein | location=TGGT1_chrVIIb:3924728-3926366(-) | length=504 | sequence_SO=chromosome | SO=protein_coding	0.0615079	0.119048		2	3
TgVps26	vacuolar protein sorting-associated protein 26, putative	TGGT1_263500	422.353	368	putative vacuolar protein sorting-associated protein 26 | location=TGGT1_chrVIIb:491008-496796(+) | length=368 | sequence_SO=chromosome | SO=protein_coding	0.11413	0.453804	0.377717	3	14	14
TgVps29	putative vacuolar protein sorting 29	TGGT1_252490	222.784	203	putative vacuolar protein sorting 29 | location=TGGT1_chrIII:575525-576136(-) | length=203 | sequence_SO=chromosome | SO=protein_coding		0.517241	0.517241		9	9
TgVps35	vacuolar sorting protein 35, putative	TGGT1_242660	956.191	852	putative vacuolar sorting protein 35 | location=TGGT1_chrVI:2073554-2082576(-) | length=852 | sequence_SO=chromosome | SO=protein_coding	0.276995	0.416667	0.600939	15	30	41

## Sheet: E-Results
Supplementary Data 1: List of relevant proteins identified by proteomic analysis using nanoLC-MS/MS. (e) Compiled and detailed data for identified peptides from relevant proteins immunoprecipitated by anti-HA antibodies that pulled down each subunit of the core retromer trimer.
													Mascot Ion Score
Name	Functions and other features	Accession	MW	Total number of AA	Description	Sequence	Peptide_length	Missed_cleavages	Start	End	Residue_before	Residue_after	TgVps35 serie 2	TgVps35 serie 3	TgVps35 serie5	TgVps29 serie 4	TgVps29 serie5	TgVps26 serie 1	TgVps26 serie 3	TgVps26 serie 5
HP01	multi-pass transmembrane protein (MIR domain and Transmembran domain)	TGGT1_228630	242.729	328	hypothetical protein | location=TGGT1_chrX:179956-182506(+) | length=328 | sequence_SO=chromosome | SO=protein_coding	EGRPVTYGSAVSLVHVLSGFK	21	0	82	102	K	L			29.46
HP01	multi-pass transmembrane protein (MIR domain and Transmembran domain)	TGGT1_228630	242.729	328	hypothetical protein | location=TGGT1_chrX:179956-182506(+) | length=328 | sequence_SO=chromosome | SO=protein_coding	ISWGSGSGQQAVTATPSGDK	20	0	108	127	K	A			67.95				60.44	83.99
HP01	multi-pass transmembrane protein (MIR domain and Transmembran domain)	TGGT1_228630	242.729	328	hypothetical protein | location=TGGT1_chrX:179956-182506(+) | length=328 | sequence_SO=chromosome | SO=protein_coding	AAAANMLWIVSAPPSGMR	18	0	128	145	K	R	44.18
HP01	multi-pass transmembrane protein (MIR domain and Transmembran domain)	TGGT1_228630	242.729	328	hypothetical protein | location=TGGT1_chrX:179956-182506(+) | length=328 | sequence_SO=chromosome | SO=protein_coding	QPLDSPVMEAQMAGSK	16	0	147	162	R	S			39.59			32.35		42.1
HP01	multi-pass transmembrane protein (MIR domain and Transmembran domain)	TGGT1_228630	242.729	328	hypothetical protein | location=TGGT1_chrX:179956-182506(+) | length=328 | sequence_SO=chromosome | SO=protein_coding	SSASSEPAPALVTPGAAGEPVR	22	0	163	184	K	C	92.81	46.22	79.34			49.9	43.41	58.65
HP01	multi-pass transmembrane protein (MIR domain and Transmembran domain)	TGGT1_228630	242.729	328	hypothetical protein | location=TGGT1_chrX:179956-182506(+) | length=328 | sequence_SO=chromosome | SO=protein_coding	CGSVIFLEHGSSR	13	0	185	197	R	G			36.86					47.3
HP01	multi-pass transmembrane protein (MIR domain and Transmembran domain)	TGGT1_228630	242.729	328	hypothetical protein | location=TGGT1_chrX:179956-182506(+) | length=328 | sequence_SO=chromosome | SO=protein_coding	GTLQATGASSPISSQK	16	0	198	213	R	E		41.5				59.06	64.75	46.35
HP01	multi-pass transmembrane protein (MIR domain and Transmembran domain)	TGGT1_228630	242.729	328	hypothetical protein | location=TGGT1_chrX:179956-182506(+) | length=328 | sequence_SO=chromosome | SO=protein_coding	SEMWLTGDIVTFEHVR	16	0	237	252	K	L			36.55					51.82
HP01	multi-pass transmembrane protein (MIR domain and Transmembran domain)	TGGT1_228630	242.729	328	hypothetical protein | location=TGGT1_chrX:179956-182506(+) | length=328 | sequence_SO=chromosome | SO=protein_coding	LGTNLQAK	8	0	253	260	R	K	41.95		36.59					33.72
HP01	multi-pass transmembrane protein (MIR domain and Transmembran domain)	TGGT1_228630	242.729	328	hypothetical protein | location=TGGT1_chrX:179956-182506(+) | length=328 | sequence_SO=chromosome | SO=protein_coding	SSWGWSTPPDQWK	13	0	291	303	R	A	44.25	26.29	35.27					38.64
HP01	multi-pass transmembrane protein (MIR domain and Transmembran domain)	TGGT1_228630	242.729	328	hypothetical protein | location=TGGT1_chrX:179956-182506(+) | length=328 | sequence_SO=chromosome | SO=protein_coding	ASAGLMVNK	9	0	304	312	K	E	80.95		59.45			37.1		39.34
HP01	multi-pass transmembrane protein (MIR domain and Transmembran domain)	TGGT1_228630	242.729	328	hypothetical protein | location=TGGT1_chrX:179956-182506(+) | length=328 | sequence_SO=chromosome | SO=protein_coding	EGEGLFDDLGFDHDEL	16	0	313	328	K	-						55.66
HP02	hypothetical protein (Tubby like-domain)	TGGT1_202190	111.6298	1024	hypothetical protein | location=TGGT1_chrVIIa:3433796-3441703(-) | length=1024 | sequence_SO=chromosome | SO=protein_coding	TLVVTITQTK	10	0	31	40	K	Y			59.47	59.11	52.35			50.9
HP02	hypothetical protein (Tubby like-domain)	TGGT1_202190	111.6298	1024	hypothetical protein | location=TGGT1_chrVIIa:3433796-3441703(-) | length=1024 | sequence_SO=chromosome | SO=protein_coding	WHHSLDTADPPPVSAPSTSEPAK	23	0	43	65	R	S			30.59	31.08	44.04			40.57
HP02	hypothetical protein (Tubby like-domain)	TGGT1_202190	111.6298	1024	hypothetical protein | location=TGGT1_chrVIIa:3433796-3441703(-) | length=1024 | sequence_SO=chromosome | SO=protein_coding	SPEPPASSGLWK	12	0	66	77	K	S		36.84	34.89	41.21	81.84			51.58
HP02	hypothetical protein (Tubby like-domain)	TGGT1_202190	111.6298	1024	hypothetical protein | location=TGGT1_chrVIIa:3433796-3441703(-) | length=1024 | sequence_SO=chromosome | SO=protein_coding	SVQDYSGSQAHAVK	14	0	78	91	K	T								40.45
HP02	hypothetical protein (Tubby like-domain)	TGGT1_202190	111.6298	1024	hypothetical protein | location=TGGT1_chrVIIa:3433796-3441703(-) | length=1024 | sequence_SO=chromosome | SO=protein_coding	YSCAPAPECTYTPPAWVPR	19	0	132	150	R	C			49.15	36.45			67.03	50.18
HP02	hypothetical protein (Tubby like-domain)	TGGT1_202190	111.6298	1024	hypothetical protein | location=TGGT1_chrVIIa:3433796-3441703(-) | length=1024 | sequence_SO=chromosome | SO=protein_coding	VIEFCAQER	9	0	173	181	R	A			37.25	71.6	70.04		31.34	53.23
HP02	hypothetical protein (Tubby like-domain)	TGGT1_202190	111.6298	1024	hypothetical protein | location=TGGT1_chrVIIa:3433796-3441703(-) | length=1024 | sequence_SO=chromosome | SO=protein_coding	AATLAGACASLGTGMVSAR	19	0	182	200	R	S		83.28	58.06	31.5	90.54		104.36	73.26
HP02	hypothetical protein (Tubby like-domain)	TGGT1_202190	111.6298	1024	hypothetical protein | location=TGGT1_chrVIIa:3433796-3441703(-) | length=1024 | sequence_SO=chromosome | SO=protein_coding	SDAAWLADAQSDAR	14	0	211	224	R	M		48.92	49.71	54.25	43.41		48.27	30.95
HP02	hypothetical protein (Tubby like-domain)	TGGT1_202190	111.6298	1024	hypothetical protein | location=TGGT1_chrVIIa:3433796-3441703(-) | length=1024 | sequence_SO=chromosome | SO=protein_coding	MADSWGVR	8	0	225	232	R	T					33.78			47.46
HP02	hypothetical protein (Tubby like-domain)	TGGT1_202190	111.6298	1024	hypothetical protein | location=TGGT1_chrVIIa:3433796-3441703(-) | length=1024 | sequence_SO=chromosome | SO=protein_coding	WEAGLPR	7	0	238	244	R	M			39.43		35.23			32.61
HP02	hypothetical protein (Tubby like-domain)	TGGT1_202190	111.6298	1024	hypothetical protein | location=TGGT1_chrVIIa:3433796-3441703(-) | length=1024 | sequence_SO=chromosome | SO=protein_coding	QNGAGLSADVTR	12	0	254	265	R	F			40.69	35.54	56.46
HP02	hypothetical protein (Tubby like-domain)	TGGT1_202190	111.6298	1024	hypothetical protein | location=TGGT1_chrVIIa:3433796-3441703(-) | length=1024 | sequence_SO=chromosome | SO=protein_coding	FYPNFEGNAFLHR	13	0	266	278	R	G	52.64		57.92	27.68	42.33			40.92
HP02	hypothetical protein (Tubby like-domain)	TGGT1_202190	111.6298	1024	hypothetical protein | location=TGGT1_chrVIIa:3433796-3441703(-) | length=1024 | sequence_SO=chromosome | SO=protein_coding	VESVSPVGLPSESER	15	0	290	304	K	G		26.81	59.06	73.45	64.81		57.21	80.6
HP02	hypothetical protein (Tubby like-domain)	TGGT1_202190	111.6298	1024	hypothetical protein | location=TGGT1_chrVIIa:3433796-3441703(-) | length=1024 | sequence_SO=chromosome | SO=protein_coding	IGADAAALLATLPAEK	16	0	318	333	R	L		56.96	27.84	41.85	43.82		45.26	26.69
HP02	hypothetical protein (Tubby like-domain)	TGGT1_202190	111.6298	1024	hypothetical protein | location=TGGT1_chrVIIa:3433796-3441703(-) | length=1024 | sequence_SO=chromosome | SO=protein_coding	LLETYASCLLLSQPLTR	17	0	334	350	K	T		51.39	78.5	51.49	51.34		43.48	96.89
HP02	hypothetical protein (Tubby like-domain)	TGGT1_202190	111.6298	1024	hypothetical protein | location=TGGT1_chrVIIa:3433796-3441703(-) | length=1024 | sequence_SO=chromosome | SO=protein_coding	GGDPRPALVDSANPCSLGAAASAEALR	27	0	363	389	R	T			41.97	50.01	29.35		40.82	37.34
HP02	hypothetical protein (Tubby like-domain)	TGGT1_202190	111.6298	1024	hypothetical protein | location=TGGT1_chrVIIa:3433796-3441703(-) | length=1024 | sequence_SO=chromosome | SO=protein_coding	ETLGEQLSR	9	0	393	401	K	K			72.43		78.78		25.34	57.59
HP02	hypothetical protein (Tubby like-domain)	TGGT1_202190	111.6298	1024	hypothetical protein | location=TGGT1_chrVIIa:3433796-3441703(-) | length=1024 | sequence_SO=chromosome | SO=protein_coding	KIDDVLLPASCCVAYR	16	1	402	417	R	Y		47.68	66.26	73.89	43.88		47.69	73.44
HP02	hypothetical protein (Tubby like-domain)	TGGT1_202190	111.6298	1024	hypothetical protein | location=TGGT1_chrVIIa:3433796-3441703(-) | length=1024 | sequence_SO=chromosome | SO=protein_coding	YDDPLLMDSCYWLLK	15	0	418	432	R	R		40.64	33.38	35.78			48.27	32.53
HP02	hypothetical protein (Tubby like-domain)	TGGT1_202190	111.6298	1024	hypothetical protein | location=TGGT1_chrVIIa:3433796-3441703(-) | length=1024 | sequence_SO=chromosome | SO=protein_coding	GLPAEWK	7	0	439	445	K	E					25.25
HP02	hypothetical protein (Tubby like-domain)	TGGT1_202190	111.6298	1024	hypothetical protein | location=TGGT1_chrVIIa:3433796-3441703(-) | length=1024 | sequence_SO=chromosome | SO=protein_coding	KPETSTESDLEEQGTR	16	0	449	464	R	Q	49.18		69.33	72.71	69.62		82.8	57.63
HP02	hypothetical protein (Tubby like-domain)	TGGT1_202190	111.6298	1024	hypothetical protein | location=TGGT1_chrVIIa:3433796-3441703(-) | length=1024 | sequence_SO=chromosome | SO=protein_coding	SGEFATAGASGVPTPESGASATLDWSWLPPSVFQK	35	0	477	511	K	C								50.55
HP02	hypothetical protein (Tubby like-domain)	TGGT1_202190	111.6298	1024	hypothetical protein | location=TGGT1_chrVIIa:3433796-3441703(-) | length=1024 | sequence_SO=chromosome | SO=protein_coding	MCYSVSR	7	0	517	523	K	A					30.98
HP02	hypothetical protein (Tubby like-domain)	TGGT1_202190	111.6298	1024	hypothetical protein | location=TGGT1_chrVIIa:3433796-3441703(-) | length=1024 | sequence_SO=chromosome | SO=protein_coding	AVLTHLTYTVPLHSFWSVVADETFTK	26	0	524	549	R	S			26.17					53.46
HP02	hypothetical protein (Tubby like-domain)	TGGT1_202190	111.6298	1024	hypothetical protein | location=TGGT1_chrVIIa:3433796-3441703(-) | length=1024 | sequence_SO=chromosome | SO=protein_coding	FLEEPK	6	0	552	557	K	G					41.61
HP02	hypothetical protein (Tubby like-domain)	TGGT1_202190	111.6298	1024	hypothetical protein | location=TGGT1_chrVIIa:3433796-3441703(-) | length=1024 | sequence_SO=chromosome | SO=protein_coding	SATPSTYPHAYLLLVDAASCR	21	0	569	589	R	Q								26.74
HP02	hypothetical protein (Tubby like-domain)	TGGT1_202190	111.6298	1024	hypothetical protein | location=TGGT1_chrVIIa:3433796-3441703(-) | length=1024 | sequence_SO=chromosome | SO=protein_coding	QLGLSEQVLCNQAQAK	16	0	590	605	R	V		37.75	74.4	26.43	67.79		56.08	63.22
HP02	hypothetical protein (Tubby like-domain)	TGGT1_202190	111.6298	1024	hypothetical protein | location=TGGT1_chrVIIa:3433796-3441703(-) | length=1024 | sequence_SO=chromosome | SO=protein_coding	VLLLCGR	7	0	606	612	K	R		28.7	35.2		32.45		36.89	55.42
HP02	hypothetical protein (Tubby like-domain)	TGGT1_202190	111.6298	1024	hypothetical protein | location=TGGT1_chrVIIa:3433796-3441703(-) | length=1024 | sequence_SO=chromosome | SO=protein_coding	SPEGGETRPVVSACSQK	17	0	653	669	K	L		30.18	41.53		26.8		38.56
HP02	hypothetical protein (Tubby like-domain)	TGGT1_202190	111.6298	1024	hypothetical protein | location=TGGT1_chrVIIa:3433796-3441703(-) | length=1024 | sequence_SO=chromosome | SO=protein_coding	LLAVVSAAR	9	0	670	678	K	A		45.91	53.67	45.59	55.3	35.62	35.06	39.57
HP02	hypothetical protein (Tubby like-domain)	TGGT1_202190	111.6298	1024	hypothetical protein | location=TGGT1_chrVIIa:3433796-3441703(-) | length=1024 | sequence_SO=chromosome | SO=protein_coding	EFLGTLQGSFWGTK	14	0	683	696	R	F		25.81		69.18			86.1
HP02	hypothetical protein (Tubby like-domain)	TGGT1_202190	111.6298	1024	hypothetical protein | location=TGGT1_chrVIIa:3433796-3441703(-) | length=1024 | sequence_SO=chromosome | SO=protein_coding	FSLTNWGLK	9	0	697	705	K	Q			58.67	58.04	41.23			54.29
HP02	hypothetical protein (Tubby like-domain)	TGGT1_202190	111.6298	1024	hypothetical protein | location=TGGT1_chrVIIa:3433796-3441703(-) | length=1024 | sequence_SO=chromosome | SO=protein_coding	QGYNHQLGASAR	12	0	706	717	K	A			46.33		60.36			49.34
HP02	hypothetical protein (Tubby like-domain)	TGGT1_202190	111.6298	1024	hypothetical protein | location=TGGT1_chrVIIa:3433796-3441703(-) | length=1024 | sequence_SO=chromosome | SO=protein_coding	AEAGELSTEAFR	12	0	735	746	K	A		60.57	93.58	68.9	74.32		68.32	80.12
HP02	hypothetical protein (Tubby like-domain)	TGGT1_202190	111.6298	1024	hypothetical protein | location=TGGT1_chrVIIa:3433796-3441703(-) | length=1024 | sequence_SO=chromosome | SO=protein_coding	AAASLQLQAGTAEAGDAFGGVWTQTGR	27	0	747	773	R	A							53.55
HP02	hypothetical protein (Tubby like-domain)	TGGT1_202190	111.6298	1024	hypothetical protein | location=TGGT1_chrVIIa:3433796-3441703(-) | length=1024 | sequence_SO=chromosome | SO=protein_coding	APSAGEGDAWR	11	0	774	784	R	Q			48.62	73.07	74.02			88.11
HP02	hypothetical protein (Tubby like-domain)	TGGT1_202190	111.6298	1024	hypothetical protein | location=TGGT1_chrVIIa:3433796-3441703(-) | length=1024 | sequence_SO=chromosome | SO=protein_coding	YWELPYEEIYR	11	0	796	806	K	D			28.89	34.38			43.98	40.88
HP02	hypothetical protein (Tubby like-domain)	TGGT1_202190	111.6298	1024	hypothetical protein | location=TGGT1_chrVIIa:3433796-3441703(-) | length=1024 | sequence_SO=chromosome | SO=protein_coding	RSPSAVQAAEGQFVEVVAEEDVGR	24	1	836	859	R	E				56.45				64.47
HP02	hypothetical protein (Tubby like-domain)	TGGT1_202190	111.6298	1024	hypothetical protein | location=TGGT1_chrVIIa:3433796-3441703(-) | length=1024 | sequence_SO=chromosome | SO=protein_coding	SPSAVQAAEGQFVEVVAEEDVGR	23	0	837	859	R	E		49.96	49.68	25.02			78.64	52.07
HP02	hypothetical protein (Tubby like-domain)	TGGT1_202190	111.6298	1024	hypothetical protein | location=TGGT1_chrVIIa:3433796-3441703(-) | length=1024 | sequence_SO=chromosome | SO=protein_coding	SPSAVQAAEGQFVEVVAEEDVGREK	25	1	837	861	R	S				95.07
HP02	hypothetical protein (Tubby like-domain)	TGGT1_202190	111.6298	1024	hypothetical protein | location=TGGT1_chrVIIa:3433796-3441703(-) | length=1024 | sequence_SO=chromosome | SO=protein_coding	SAQVSSNESRPEDADPVSVLPHSEEEEPCTIHFER	35	0	866	900	K	N				38.91	26.83
HP02	hypothetical protein (Tubby like-domain)	TGGT1_202190	111.6298	1024	hypothetical protein | location=TGGT1_chrVIIa:3433796-3441703(-) | length=1024 | sequence_SO=chromosome | SO=protein_coding	HGGAYTLQNVK	11	0	917	927	R	A			27.14		72.96
HP02	hypothetical protein (Tubby like-domain)	TGGT1_202190	111.6298	1024	hypothetical protein | location=TGGT1_chrVIIa:3433796-3441703(-) | length=1024 | sequence_SO=chromosome | SO=protein_coding	AKWDEALQAYSLPFFGR	17	1	928	944	K	A			41.15	31.35				42.77
HP02	hypothetical protein (Tubby like-domain)	TGGT1_202190	111.6298	1024	hypothetical protein | location=TGGT1_chrVIIa:3433796-3441703(-) | length=1024 | sequence_SO=chromosome | SO=protein_coding	WDEALQAYSLPFFGR	15	0	930	944	K	A		52.59		47.43			39.58
HP02	hypothetical protein (Tubby like-domain)	TGGT1_202190	111.6298	1024	hypothetical protein | location=TGGT1_chrVIIa:3433796-3441703(-) | length=1024 | sequence_SO=chromosome | SO=protein_coding	NLQLIPCVGSGR	12	0	952	963	K	R			40.76	63.04	40.66			45.08
HP02	hypothetical protein (Tubby like-domain)	TGGT1_202190	111.6298	1024	hypothetical protein | location=TGGT1_chrVIIa:3433796-3441703(-) | length=1024 | sequence_SO=chromosome | SO=protein_coding	DVYALDFR	8	0	994	1001	K	A		39.97	47.8	53.98	54.91		36.8	42.48
HP02	hypothetical protein (Tubby like-domain)	TGGT1_202190	111.6298	1024	hypothetical protein | location=TGGT1_chrVIIa:3433796-3441703(-) | length=1024 | sequence_SO=chromosome | SO=protein_coding	LFEAFAIAAATMAK	14	0	1006	1019	R	K			63.71	65.28			51.26	56.22
HP03	hypothetical protein (MFS general substrat transporter)	TGGT1_240810	61.2646	566	hypothetical protein | location=TGGT1_chrVI:1428985-1430685(+) | length=566 | sequence_SO=chromosome | SO=protein_coding	GWLAQLLPR	9	0	40	48	R	A		46.22					34.82	41.15
HP03	hypothetical protein (MFS general substrat transporter)	TGGT1_240810	61.2646	566	hypothetical protein | location=TGGT1_chrVI:1428985-1430685(+) | length=566 | sequence_SO=chromosome | SO=protein_coding	DASGVYVPDLR	11	0	105	115	K	A				57.29	63.57	34.11	36.1
HP03	hypothetical protein (MFS general substrat transporter)	TGGT1_240810	61.2646	566	hypothetical protein | location=TGGT1_chrVI:1428985-1430685(+) | length=566 | sequence_SO=chromosome | SO=protein_coding	LYICDEQDAAVQK	13	0	121	133	K	L		39.18
HP03	hypothetical protein (MFS general substrat transporter)	TGGT1_240810	61.2646	566	hypothetical protein | location=TGGT1_chrVI:1428985-1430685(+) | length=566 | sequence_SO=chromosome | SO=protein_coding	GFALDDAGTIFR	12	0	274	285	R	E		59.95
HP03	hypothetical protein (MFS general substrat transporter)	TGGT1_240810	61.2646	566	hypothetical protein | location=TGGT1_chrVI:1428985-1430685(+) | length=566 | sequence_SO=chromosome | SO=protein_coding	LIGISNLTGGLLSLVSNPLYENITVNR	27	0	455	481	K	D			55.85
HP03	hypothetical protein (MFS general substrat transporter)	TGGT1_240810	61.2646	566	hypothetical protein | location=TGGT1_chrVI:1428985-1430685(+) | length=566 | sequence_SO=chromosome | SO=protein_coding	SGNSPLLNMDVK	12	0	512	523	K	A		25.23
HP03	hypothetical protein (MFS general substrat transporter)	TGGT1_240810	61.2646	566	hypothetical protein | location=TGGT1_chrVI:1428985-1430685(+) | length=566 | sequence_SO=chromosome | SO=protein_coding	TSAPSGSSSELAAVTVTPPQDSA	23	0	544	566	R	-				25.02				25.11
HP04	hypothetical protein	TGGT1_297810	295.692	266	hypothetical protein | location=TGGT1_chrII:2012516-2015258(-) | length=266 | sequence_SO=chromosome | SO=protein_coding	STAEVPDVLVTFGTQTEK	18	0	84	101	R	I						25.81
HP04	hypothetical protein	TGGT1_297810	295.692	266	hypothetical protein | location=TGGT1_chrII:2012516-2015258(-) | length=266 | sequence_SO=chromosome | SO=protein_coding	AILTQENVDAIR	12	0	127	138	R	E		38.26				48.39	54.87
HP04	hypothetical protein	TGGT1_297810	295.692	266	hypothetical protein | location=TGGT1_chrII:2012516-2015258(-) | length=266 | sequence_SO=chromosome | SO=protein_coding	GQYTVPSYVADYSPIEIPR	19	0	195	213	R	K						50.54	28.66
HP04	hypothetical protein	TGGT1_297810	295.692	266	hypothetical protein | location=TGGT1_chrII:2012516-2015258(-) | length=266 | sequence_SO=chromosome | SO=protein_coding	DIITDYLVGGK	11	0	240	250	R	S		30.63					45.54
HP05	hypothetical protein	TGGT1_255420	301.852	278	hypothetical protein | location=TGGT1_chrVIIb:4744620-4746352(-) | length=278 | sequence_SO=chromosome | SO=protein_coding	GNVAPPSDDVTTATPPQSIGNSAGPR	26	0	28	53	K	G	51.23		32.73
HP05	hypothetical protein	TGGT1_255420	301.852	278	hypothetical protein | location=TGGT1_chrVIIb:4744620-4746352(-) | length=278 | sequence_SO=chromosome | SO=protein_coding	DTNSVYVQWSR	11	0	121	131	K	V		39.1	70.74				35.08	78.15
HP05	hypothetical protein	TGGT1_255420	301.852	278	hypothetical protein | location=TGGT1_chrVIIb:4744620-4746352(-) | length=278 | sequence_SO=chromosome | SO=protein_coding	VPVDGALAWLKPLVQVPGHK	20	0	132	151	R	Y	31.84
HP05	hypothetical protein	TGGT1_255420	301.852	278	hypothetical protein | location=TGGT1_chrVIIb:4744620-4746352(-) | length=278 | sequence_SO=chromosome | SO=protein_coding	AWVTFLK	7	0	174	180	R	I	35.18		28.77					29.78
HP05	hypothetical protein	TGGT1_255420	301.852	278	hypothetical protein | location=TGGT1_chrVIIb:4744620-4746352(-) | length=278 | sequence_SO=chromosome | SO=protein_coding	TFTTEMSSYGLLYDLLK	17	0	218	234	K	N	27.29						36.12
HP05	hypothetical protein	TGGT1_255420	301.852	278	hypothetical protein | location=TGGT1_chrVIIb:4744620-4746352(-) | length=278 | sequence_SO=chromosome | SO=protein_coding	AVAVVPSASTLIPIGEQMDSK	21	0	238	258	K	V		27.61	29.67					33.65
HP06	hypothetical protein (3x Transmemebran domain)	TGGT1_216180	164.412	147	hypothetical protein | location=TGGT1_chrXI:6280054-6280497(-) | length=147 | sequence_SO=chromosome | SO=protein_coding	TYVSDAIAR	9	0	124	132	K	M		38.55	35.62			57.44	38.05	39.32
HP06	hypothetical protein (3x Transmemebran domain)	TGGT1_216180	164.412	147	hypothetical protein | location=TGGT1_chrXI:6280054-6280497(-) | length=147 | sequence_SO=chromosome | SO=protein_coding	MQASTEASVSTR	12	0	133	144	R	K		92.72	40.67			51.78	74.69	56.79
HP07	hypothetical protein (Transmembran domain)	TGGT1_279100	476.945	435	hypothetical protein | location=AAQM03000427:32-1883(+) | length=435 | sequence_SO=contig | SO=protein_coding	NVQAPAGVADASQEAGDVVEER	22	0	37	58	R	T	110.74	115.01	73.63	27.65			94.17	57.33
HP07	hypothetical protein (Transmembran domain)	TGGT1_279100	476.945	435	hypothetical protein | location=AAQM03000427:32-1883(+) | length=435 | sequence_SO=contig | SO=protein_coding	TEEQVFAPGPPR	12	0	62	73	R	R		48.38					49.77
HP07	hypothetical protein (Transmembran domain)	TGGT1_279100	476.945	435	hypothetical protein | location=AAQM03000427:32-1883(+) | length=435 | sequence_SO=contig | SO=protein_coding	NVIFFGPSGR	10	0	174	183	R	Q		25.58
HP07	hypothetical protein (Transmembran domain)	TGGT1_279100	476.945	435	hypothetical protein | location=AAQM03000427:32-1883(+) | length=435 | sequence_SO=contig | SO=protein_coding	NRIPLTATELSAESQEIQER	20	1	231	250	R	L	111.45	49.31	84.03	35.05			107.44	85.66
HP07	hypothetical protein (Transmembran domain)	TGGT1_279100	476.945	435	hypothetical protein | location=AAQM03000427:32-1883(+) | length=435 | sequence_SO=contig | SO=protein_coding	IPLTATELSAESQEIQER	18	0	233	250	R	L	65.18	49.8	41.38				67.11	52.94
HP07	hypothetical protein (Transmembran domain)	TGGT1_279100	476.945	435	hypothetical protein | location=AAQM03000427:32-1883(+) | length=435 | sequence_SO=contig | SO=protein_coding	QPGTLVEIDSGR	12	0	258	269	R	F	53.47	57.19	33.81				53.88	38.85
HP07	hypothetical protein (Transmembran domain)	TGGT1_279100	476.945	435	hypothetical protein | location=AAQM03000427:32-1883(+) | length=435 | sequence_SO=contig | SO=protein_coding	SFAYVAIVPNTVWDESETGK	20	0	277	296	R	N		35.22					42.94	57.56
HP07	hypothetical protein (Transmembran domain)	TGGT1_279100	476.945	435	hypothetical protein | location=AAQM03000427:32-1883(+) | length=435 | sequence_SO=contig | SO=protein_coding	ATMLGIVGAVSEYNK	15	0	342	356	K	T	79.41	30.66					50.82
HP07	hypothetical protein (Transmembran domain)	TGGT1_279100	476.945	435	hypothetical protein | location=AAQM03000427:32-1883(+) | length=435 | sequence_SO=contig | SO=protein_coding	TPWGEVKPVEAIR	13	0	357	369	K	L	44.99	29.14						61.03
HP07	hypothetical protein (Transmembran domain)	TGGT1_279100	476.945	435	hypothetical protein | location=AAQM03000427:32-1883(+) | length=435 | sequence_SO=contig | SO=protein_coding	LPLLGAGHFR	10	0	370	379	R	G	58.4
HP07	hypothetical protein (Transmembran domain)	TGGT1_279100	476.945	435	hypothetical protein | location=AAQM03000427:32-1883(+) | length=435 | sequence_SO=contig | SO=protein_coding	SLDSIGR	7	0	383	389	R	A	50.6							36.71
HP07	hypothetical protein (Transmembran domain)	TGGT1_279100	476.945	435	hypothetical protein | location=AAQM03000427:32-1883(+) | length=435 | sequence_SO=contig | SO=protein_coding	ANAAAVEAAITR	12	0	390	401	R	F	57.73
HP07	hypothetical protein (Transmembran domain)	TGGT1_279100	476.945	435	hypothetical protein | location=AAQM03000427:32-1883(+) | length=435 | sequence_SO=contig | SO=protein_coding	VELQFMYEPTDAAFR	15	0	406	420	R	G	38.96	40.62					36.34	45.97
HP08	hypothetical protein (2x Transmembran domain)	TGGT1_237015	293.583	264	hypothetical protein | location=TGGT1_chrX:5566838-5567632(-) | length=264 | sequence_SO=chromosome | SO=protein_coding	SGLDESTSTTSR	12	0	82	93	R	Q			34.83	37.14	31.29		55.55	68.04
HP08	hypothetical protein (2x Transmembran domain)	TGGT1_237015	293.583	264	hypothetical protein | location=TGGT1_chrX:5566838-5567632(-) | length=264 | sequence_SO=chromosome | SO=protein_coding	ENLEAYVAETAATVQEWTR	19	0	152	170	R	R						28.85
HP08	hypothetical protein (2x Transmembran domain)	TGGT1_237015	293.583	264	hypothetical protein | location=TGGT1_chrX:5566838-5567632(-) | length=264 | sequence_SO=chromosome | SO=protein_coding	AEGTEEEDADTAAR	14	0	185	198	R	S		72.88	70.73		50.09	28.34	86.81	54.6
HP12	hypothetical protein	TGGT1_294220	622.004	603	hypothetical protein | location=TGGT1_chrIa:704115-705926(-) | length=603 | sequence_SO=chromosome | SO=protein_coding	SGPSATELPVVPSR	14	0	124	137	R	S			72.68		47.76		53.34	47.05
HP12	hypothetical protein	TGGT1_294220	622.004	603	hypothetical protein | location=TGGT1_chrIa:704115-705926(-) | length=603 | sequence_SO=chromosome | SO=protein_coding	GPSVPSDPGTVAK	13	0	150	162	R	Q		35.56	25.24
HP12	hypothetical protein	TGGT1_294220	622.004	603	hypothetical protein | location=TGGT1_chrIa:704115-705926(-) | length=603 | sequence_SO=chromosome | SO=protein_coding	STSPGFFGK	9	0	171	179	K	V							33.39
HP12	hypothetical protein	TGGT1_294220	622.004	603	hypothetical protein | location=TGGT1_chrIa:704115-705926(-) | length=603 | sequence_SO=chromosome | SO=protein_coding	GLLAGEGGMFGSSYELPLSVISR	23	0	182	204	R	G		63.39	63.49				68.61	70.1
HP12	hypothetical protein	TGGT1_294220	622.004	603	hypothetical protein | location=TGGT1_chrIa:704115-705926(-) | length=603 | sequence_SO=chromosome | SO=protein_coding	AGGPGALTDGQK	12	0	215	226	R	N			64.45				35.17	51.47
HP12	hypothetical protein	TGGT1_294220	622.004	603	hypothetical protein | location=TGGT1_chrIa:704115-705926(-) | length=603 | sequence_SO=chromosome | SO=protein_coding	NTGAFGSLSR	10	0	227	236	K	A			56.59
HP12	hypothetical protein	TGGT1_294220	622.004	603	hypothetical protein | location=TGGT1_chrIa:704115-705926(-) | length=603 | sequence_SO=chromosome | SO=protein_coding	TLFDCSSQGGAFDIAQGDLPAYSSDSPTGR	30	0	267	296	R	S			61.04				50.12
HP12	hypothetical protein	TGGT1_294220	622.004	603	hypothetical protein | location=TGGT1_chrIa:704115-705926(-) | length=603 | sequence_SO=chromosome | SO=protein_coding	SAETTVVNSVLAQLGGR	17	0	297	313	R	R			71.62				75.48
HP12	hypothetical protein	TGGT1_294220	622.004	603	hypothetical protein | location=TGGT1_chrIa:704115-705926(-) | length=603 | sequence_SO=chromosome | SO=protein_coding	YADELSALQESVQDLR	16	0	315	330	R	N			47.17				67.79
HP12	hypothetical protein	TGGT1_294220	622.004	603	hypothetical protein | location=TGGT1_chrIa:704115-705926(-) | length=603 | sequence_SO=chromosome | SO=protein_coding	HAISASVEGPPLPDVPQLR	19	0	368	386	K	F			36.84					27.57
HP12	hypothetical protein	TGGT1_294220	622.004	603	hypothetical protein | location=TGGT1_chrIa:704115-705926(-) | length=603 | sequence_SO=chromosome | SO=protein_coding	FALADAEVASR	11	0	387	397	R	S			70.8
HP12	hypothetical protein	TGGT1_294220	622.004	603	hypothetical protein | location=TGGT1_chrIa:704115-705926(-) | length=603 | sequence_SO=chromosome | SO=protein_coding	AGDGNTMGDGLR	12	0	413	424	R	G		38.65	44.96				48.71
HP12	hypothetical protein	TGGT1_294220	622.004	603	hypothetical protein | location=TGGT1_chrIa:704115-705926(-) | length=603 | sequence_SO=chromosome | SO=protein_coding	SFGASVALESTVR	13	0	437	449	K	G		54.1					45.13
HP12	hypothetical protein	TGGT1_294220	622.004	603	hypothetical protein | location=TGGT1_chrIa:704115-705926(-) | length=603 | sequence_SO=chromosome | SO=protein_coding	GSGDNMLDGETR	12	0	450	461	R	G		27.87	45.52				33.7	28.01
HP12	hypothetical protein	TGGT1_294220	622.004	603	hypothetical protein | location=TGGT1_chrIa:704115-705926(-) | length=603 | sequence_SO=chromosome | SO=protein_coding	TADAPEGVER	10	0	464	473	K	V			37.21		46.28		58.49
HP12	hypothetical protein	TGGT1_294220	622.004	603	hypothetical protein | location=TGGT1_chrIa:704115-705926(-) | length=603 | sequence_SO=chromosome | SO=protein_coding	SGGAGTPDADTAFVTDR	17	0	482	498	R	G		54.15	33.88				74.37	26.15
HP12	hypothetical protein	TGGT1_294220	622.004	603	hypothetical protein | location=TGGT1_chrIa:704115-705926(-) | length=603 | sequence_SO=chromosome | SO=protein_coding	GLEEETGAGR	10	0	573	582	K	R			47.24				40.15
Multi-pass Transmembrane Protein (MTP)	multi-pass transmembrane protein (DUF3273)	TGGT1_219270	430.342	389	multi-pass transmembrane protein | location=TGGT1_chrXII:948336-949904(+) | length=389 | sequence_SO=chromosome | SO=protein_coding	GEEHTPIIHFLTTK	14	0	58	71	R	L	76.11
Multi-pass Transmembrane Protein (MTP)	multi-pass transmembrane protein (DUF3273)	TGGT1_219270	430.342	389	multi-pass transmembrane protein | location=TGGT1_chrXII:948336-949904(+) | length=389 | sequence_SO=chromosome | SO=protein_coding	ILSAAVTLDGLAAMLR	16	0	153	168	K	L	106.55					62.51
Multi-pass Transmembrane Protein (MTP)	multi-pass transmembrane protein (DUF3273)	TGGT1_219270	430.342	389	multi-pass transmembrane protein | location=TGGT1_chrXII:948336-949904(+) | length=389 | sequence_SO=chromosome | SO=protein_coding	WSPELHCR	8	0	283	290	K	D	44.8
Multi-pass Transmembrane Protein (MTP)	multi-pass transmembrane protein (DUF3273)	TGGT1_219270	430.342	389	multi-pass transmembrane protein | location=TGGT1_chrXII:948336-949904(+) | length=389 | sequence_SO=chromosome | SO=protein_coding	EVEMGVVNPNYQ	12	0	378	389	R	-	45.57
putative clathrin heavy chain	putative clathrin heavy chain	TGGT1_290950	1.944.616	1731	putative clathrin heavy chain | location=TGGT1_chrIX:3770246-3782423(-) | length=1731 | sequence_SO=chromosome | SO=protein_coding	VSPSSPGFSFTK	12	0	63	74	R	K	41.58
putative clathrin heavy chain	putative clathrin heavy chain	TGGT1_290950	1.944.616	1731	putative clathrin heavy chain | location=TGGT1_chrIX:3770246-3782423(-) | length=1731 | sequence_SO=chromosome | SO=protein_coding	KPTQAEAALMHPSEK	15	0	75	89	K	V	46.05
putative clathrin heavy chain	putative clathrin heavy chain	TGGT1_290950	1.944.616	1731	putative clathrin heavy chain | location=TGGT1_chrIX:3770246-3782423(-) | length=1731 | sequence_SO=chromosome | SO=protein_coding	LGTAQMNEPVVYWR	14	0	116	129	R	W	89.22
putative clathrin heavy chain	putative clathrin heavy chain	TGGT1_290950	1.944.616	1731	putative clathrin heavy chain | location=TGGT1_chrIX:3770246-3782423(-) | length=1731 | sequence_SO=chromosome | SO=protein_coding	WVAPTLLALVTDR	13	0	130	142	R	A	82.08					40.53
putative clathrin heavy chain	putative clathrin heavy chain	TGGT1_290950	1.944.616	1731	putative clathrin heavy chain | location=TGGT1_chrIX:3770246-3782423(-) | length=1731 | sequence_SO=chromosome | SO=protein_coding	LADAVQIISYAVDK	14	0	169	182	R	D	52.15
putative clathrin heavy chain	putative clathrin heavy chain	TGGT1_290950	1.944.616	1731	putative clathrin heavy chain | location=TGGT1_chrIX:3770246-3782423(-) | length=1731 | sequence_SO=chromosome | SO=protein_coding	LADAVQIISYAVDKDLK	17	1	169	185	R	W	67.81					31.25
putative clathrin heavy chain	putative clathrin heavy chain	TGGT1_290950	1.944.616	1731	putative clathrin heavy chain | location=TGGT1_chrIX:3770246-3782423(-) | length=1731 | sequence_SO=chromosome | SO=protein_coding	GGYLILLDALTGTELFR	17	0	305	321	K	H	86.5
putative clathrin heavy chain	putative clathrin heavy chain	TGGT1_290950	1.944.616	1731	putative clathrin heavy chain | location=TGGT1_chrIX:3770246-3782423(-) | length=1731 | sequence_SO=chromosome | SO=protein_coding	ILQDAVFLATDSPQTGGILTVNK	23	0	324	346	R	R	76.4
putative clathrin heavy chain	putative clathrin heavy chain	TGGT1_290950	1.944.616	1731	putative clathrin heavy chain | location=TGGT1_chrIX:3770246-3782423(-) | length=1731 | sequence_SO=chromosome | SO=protein_coding	ILQDAVFLATDSPQTGGILTVNKR	24	1	324	347	R	G	58.78					62.67
putative clathrin heavy chain	putative clathrin heavy chain	TGGT1_290950	1.944.616	1731	putative clathrin heavy chain | location=TGGT1_chrIX:3770246-3782423(-) | length=1731 | sequence_SO=chromosome | SO=protein_coding	VLQTLTELGNFDEIIAFAK	19	0	518	536	K	E	106.85					56.07
putative clathrin heavy chain	putative clathrin heavy chain	TGGT1_290950	1.944.616	1731	putative clathrin heavy chain | location=TGGT1_chrIX:3770246-3782423(-) | length=1731 | sequence_SO=chromosome | SO=protein_coding	LEADYAGLLR	10	0	540	549	K	N							34.11
putative clathrin heavy chain	putative clathrin heavy chain	TGGT1_290950	1.944.616	1731	putative clathrin heavy chain | location=TGGT1_chrIX:3770246-3782423(-) | length=1731 | sequence_SO=chromosome | SO=protein_coding	FAQQLLSSEPPLADVTQVSEVLLQQHK	27	0	562	588	K	Y	45.07
putative clathrin heavy chain	putative clathrin heavy chain	TGGT1_290950	1.944.616	1731	putative clathrin heavy chain | location=TGGT1_chrIX:3770246-3782423(-) | length=1731 | sequence_SO=chromosome | SO=protein_coding	YQEFTSLMLDFLK	13	0	589	601	K	G	55.95
putative clathrin heavy chain	putative clathrin heavy chain	TGGT1_290950	1.944.616	1731	putative clathrin heavy chain | location=TGGT1_chrIX:3770246-3782423(-) | length=1731 | sequence_SO=chromosome | SO=protein_coding	GNKPEQGPLQTR	12	0	602	613	K	L	70.91
putative clathrin heavy chain	putative clathrin heavy chain	TGGT1_290950	1.944.616	1731	putative clathrin heavy chain | location=TGGT1_chrIX:3770246-3782423(-) | length=1731 | sequence_SO=chromosome | SO=protein_coding	LLEVNLLHSPQVAETIFQMEMLTHFDR	27	0	614	640	R	A	60.73
putative clathrin heavy chain	putative clathrin heavy chain	TGGT1_290950	1.944.616	1731	putative clathrin heavy chain | location=TGGT1_chrIX:3770246-3782423(-) | length=1731 | sequence_SO=chromosome | SO=protein_coding	IAALCEK	7	0	643	649	K	V	48.08
putative clathrin heavy chain	putative clathrin heavy chain	TGGT1_290950	1.944.616	1731	putative clathrin heavy chain | location=TGGT1_chrIX:3770246-3782423(-) | length=1731 | sequence_SO=chromosome | SO=protein_coding	ALELYTDIADIKR	13	1	656	668	R	V	65.24
putative clathrin heavy chain	putative clathrin heavy chain	TGGT1_290950	1.944.616	1731	putative clathrin heavy chain | location=TGGT1_chrIX:3770246-3782423(-) | length=1731 | sequence_SO=chromosome | SO=protein_coding	ISQEFTQQFFGNLPPDASLEILTDMLR	27	0	677	703	K	S	68.54
putative clathrin heavy chain	putative clathrin heavy chain	TGGT1_290950	1.944.616	1731	putative clathrin heavy chain | location=TGGT1_chrIX:3770246-3782423(-) | length=1731 | sequence_SO=chromosome | SO=protein_coding	LVEMFEK	7	0	728	734	K	F	33.15
putative clathrin heavy chain	putative clathrin heavy chain	TGGT1_290950	1.944.616	1731	putative clathrin heavy chain | location=TGGT1_chrIX:3770246-3782423(-) | length=1731 | sequence_SO=chromosome | SO=protein_coding	YIEVYVSR	8	0	829	836	K	V	37.34
putative clathrin heavy chain	putative clathrin heavy chain	TGGT1_290950	1.944.616	1731	putative clathrin heavy chain | location=TGGT1_chrIX:3770246-3782423(-) | length=1731 | sequence_SO=chromosome | SO=protein_coding	VNSANAPLVIGTLIDQDAAEDFIR	24	0	837	860	R	N	107.42					72.36	67.24
putative clathrin heavy chain	putative clathrin heavy chain	TGGT1_290950	1.944.616	1731	putative clathrin heavy chain | location=TGGT1_chrIX:3770246-3782423(-) | length=1731 | sequence_SO=chromosome | SO=protein_coding	NLLQSVR	7	0	861	867	R	G	38.13
putative clathrin heavy chain	putative clathrin heavy chain	TGGT1_290950	1.944.616	1731	putative clathrin heavy chain | location=TGGT1_chrIX:3770246-3782423(-) | length=1731 | sequence_SO=chromosome | SO=protein_coding	LLLQWLEAR	9	0	887	895	R	V	34.31
putative clathrin heavy chain	putative clathrin heavy chain	TGGT1_290950	1.944.616	1731	putative clathrin heavy chain | location=TGGT1_chrIX:3770246-3782423(-) | length=1731 | sequence_SO=chromosome | SO=protein_coding	VAEGNQEPAVHNALAK	16	0	896	911	R	I	45.65					25.46
putative clathrin heavy chain	putative clathrin heavy chain	TGGT1_290950	1.944.616	1731	putative clathrin heavy chain | location=TGGT1_chrIX:3770246-3782423(-) | length=1731 | sequence_SO=chromosome | SO=protein_coding	IYIDTNR	7	0	912	918	K	D	31.58
putative clathrin heavy chain	putative clathrin heavy chain	TGGT1_290950	1.944.616	1731	putative clathrin heavy chain | location=TGGT1_chrIX:3770246-3782423(-) | length=1731 | sequence_SO=chromosome | SO=protein_coding	TNAYYDSLVVGK	12	0	926	937	K	Y	44.69					28.35
putative clathrin heavy chain	putative clathrin heavy chain	TGGT1_290950	1.944.616	1731	putative clathrin heavy chain | location=TGGT1_chrIX:3770246-3782423(-) | length=1731 | sequence_SO=chromosome | SO=protein_coding	QAPELWAYVLR	11	0	983	993	R	E	84.19
putative clathrin heavy chain	putative clathrin heavy chain	TGGT1_290950	1.944.616	1731	putative clathrin heavy chain | location=TGGT1_chrIX:3770246-3782423(-) | length=1731 | sequence_SO=chromosome | SO=protein_coding	IVLHNSDFSNNK	12	0	1043	1054	K	N	68.34
putative clathrin heavy chain	putative clathrin heavy chain	TGGT1_290950	1.944.616	1731	putative clathrin heavy chain | location=TGGT1_chrIX:3770246-3782423(-) | length=1731 | sequence_SO=chromosome | SO=protein_coding	NLQNLLILTAMK	12	0	1055	1066	K	A	61.3					58.95
putative clathrin heavy chain	putative clathrin heavy chain	TGGT1_290950	1.944.616	1731	putative clathrin heavy chain | location=TGGT1_chrIX:3770246-3782423(-) | length=1731 | sequence_SO=chromosome | SO=protein_coding	LHNYDGAAIAQVAMEYGLR	19	0	1079	1097	R	E	100.89
putative clathrin heavy chain	putative clathrin heavy chain	TGGT1_290950	1.944.616	1731	putative clathrin heavy chain | location=TGGT1_chrIX:3770246-3782423(-) | length=1731 | sequence_SO=chromosome | SO=protein_coding	FGLFGEAADTLLK	13	0	1107	1119	R	S	107.18					75.16	60.59
putative clathrin heavy chain	putative clathrin heavy chain	TGGT1_290950	1.944.616	1731	putative clathrin heavy chain | location=TGGT1_chrIX:3770246-3782423(-) | length=1731 | sequence_SO=chromosome | SO=protein_coding	SAEEGSEADLER	12	0	1120	1131	K	A	76.16					74	47.9
putative clathrin heavy chain	putative clathrin heavy chain	TGGT1_290950	1.944.616	1731	putative clathrin heavy chain | location=TGGT1_chrIX:3770246-3782423(-) | length=1731 | sequence_SO=chromosome | SO=protein_coding	AVEFAQR	7	0	1132	1138	R	C	31.72
putative clathrin heavy chain	putative clathrin heavy chain	TGGT1_290950	1.944.616	1731	putative clathrin heavy chain | location=TGGT1_chrIX:3770246-3782423(-) | length=1731 | sequence_SO=chromosome | SO=protein_coding	DAIESFLK	8	0	1160	1167	R	A	26.53
putative clathrin heavy chain	putative clathrin heavy chain	TGGT1_290950	1.944.616	1731	putative clathrin heavy chain | location=TGGT1_chrIX:3770246-3782423(-) | length=1731 | sequence_SO=chromosome | SO=protein_coding	EVVEAAAAEDAYDALVDFLLMAR	23	0	1176	1198	K	K	93.89
putative clathrin heavy chain	putative clathrin heavy chain	TGGT1_290950	1.944.616	1731	putative clathrin heavy chain | location=TGGT1_chrIX:3770246-3782423(-) | length=1731 | sequence_SO=chromosome | SO=protein_coding	DQVIDSELVYAYAK	14	0	1205	1218	K	T	38.37						69.74
putative clathrin heavy chain	putative clathrin heavy chain	TGGT1_290950	1.944.616	1731	putative clathrin heavy chain | location=TGGT1_chrIX:3770246-3782423(-) | length=1731 | sequence_SO=chromosome | SO=protein_coding	LLYASLPNYAK	11	0	1255	1265	K	L	59.42
putative clathrin heavy chain	putative clathrin heavy chain	TGGT1_290950	1.944.616	1731	putative clathrin heavy chain | location=TGGT1_chrIX:3770246-3782423(-) | length=1731 | sequence_SO=chromosome | SO=protein_coding	LASCFVR	7	0	1266	1272	K	L	46.92
putative clathrin heavy chain	putative clathrin heavy chain	TGGT1_290950	1.944.616	1731	putative clathrin heavy chain | location=TGGT1_chrIX:3770246-3782423(-) | length=1731 | sequence_SO=chromosome | SO=protein_coding	LEDFAASVDAAR	12	0	1273	1284	R	K	61.79					58.83
putative clathrin heavy chain	putative clathrin heavy chain	TGGT1_290950	1.944.616	1731	putative clathrin heavy chain | location=TGGT1_chrIX:3770246-3782423(-) | length=1731 | sequence_SO=chromosome | SO=protein_coding	EVAFAALSK	9	0	1294	1302	K	G	40
putative clathrin heavy chain	putative clathrin heavy chain	TGGT1_290950	1.944.616	1731	putative clathrin heavy chain | location=TGGT1_chrIX:3770246-3782423(-) | length=1731 | sequence_SO=chromosome | SO=protein_coding	ELIELLEQGLQGER	14	0	1337	1350	K	T	82.45					26.38
putative clathrin heavy chain	putative clathrin heavy chain	TGGT1_290950	1.944.616	1731	putative clathrin heavy chain | location=TGGT1_chrIX:3770246-3782423(-) | length=1731 | sequence_SO=chromosome | SO=protein_coding	THVGLYTELGVLYATYESSK	20	0	1351	1370	R	L	60.7
putative clathrin heavy chain	putative clathrin heavy chain	TGGT1_290950	1.944.616	1731	putative clathrin heavy chain | location=TGGT1_chrIX:3770246-3782423(-) | length=1731 | sequence_SO=chromosome | SO=protein_coding	ETQHLNITAVNEAVNELLVEGEDVDGLR	28	0	1492	1519	R	E	80.51
putative clathrin heavy chain	putative clathrin heavy chain	TGGT1_290950	1.944.616	1731	putative clathrin heavy chain | location=TGGT1_chrIX:3770246-3782423(-) | length=1731 | sequence_SO=chromosome | SO=protein_coding	ESILEYDNFDQLALAQTLENHPR	23	0	1520	1542	R	V	94.6
putative clathrin heavy chain	putative clathrin heavy chain	TGGT1_290950	1.944.616	1731	putative clathrin heavy chain | location=TGGT1_chrIX:3770246-3782423(-) | length=1731 | sequence_SO=chromosome | SO=protein_coding	LAALLFK	7	0	1548	1554	R	K	57.06
putative clathrin heavy chain	putative clathrin heavy chain	TGGT1_290950	1.944.616	1731	putative clathrin heavy chain | location=TGGT1_chrIX:3770246-3782423(-) | length=1731 | sequence_SO=chromosome | SO=protein_coding	QAIELSK	7	0	1561	1567	K	R	36.13
putative clathrin heavy chain	putative clathrin heavy chain	TGGT1_290950	1.944.616	1731	putative clathrin heavy chain | location=TGGT1_chrIX:3770246-3782423(-) | length=1731 | sequence_SO=chromosome | SO=protein_coding	QYQDAIDAAR	10	0	1571	1580	R	D	48.15
putative clathrin heavy chain	putative clathrin heavy chain	TGGT1_290950	1.944.616	1731	putative clathrin heavy chain | location=TGGT1_chrIX:3770246-3782423(-) | length=1731 | sequence_SO=chromosome | SO=protein_coding	DSGNTQLVGDLLR	13	0	1581	1593	R	F	45.83						25.93
Putative N-ethylmaleimide-Sensitive Fusion Protein (NSF)	putative N-ethylmaleimide-sensitive fusion protein	TGGT1_318510	834.508	751	putative N-ethylmaleimide-sensitive fusion protein | location=TGGT1_chrIV:1205265-1217815(-) | length=751 | sequence_SO=chromosome | SO=protein_coding	TQVLFVGADDGR	12	0	186	197	K	V				30.64		25.53
Putative N-ethylmaleimide-Sensitive Fusion Protein (NSF)	putative N-ethylmaleimide-sensitive fusion protein	TGGT1_318510	834.508	751	putative N-ethylmaleimide-sensitive fusion protein | location=TGGT1_chrIV:1205265-1217815(-) | length=751 | sequence_SO=chromosome | SO=protein_coding	YVGQSEENIR	10	0	296	305	K	N						29.06	46.74
Putative N-ethylmaleimide-Sensitive Fusion Protein (NSF)	putative N-ethylmaleimide-sensitive fusion protein	TGGT1_318510	834.508	751	putative N-ethylmaleimide-sensitive fusion protein | location=TGGT1_chrIV:1205265-1217815(-) | length=751 | sequence_SO=chromosome | SO=protein_coding	GSNPSSAGVNDSIVNQLLSK	20	0	340	359	R	I							31.59
Putative N-ethylmaleimide-Sensitive Fusion Protein (NSF)	putative N-ethylmaleimide-sensitive fusion protein	TGGT1_318510	834.508	751	putative N-ethylmaleimide-sensitive fusion protein | location=TGGT1_chrIV:1205265-1217815(-) | length=751 | sequence_SO=chromosome | SO=protein_coding	IDGVEALNNILLIGMTNR	18	0	360	377	K	L							41.41
Putative N-ethylmaleimide-Sensitive Fusion Protein (NSF)	putative N-ethylmaleimide-sensitive fusion protein	TGGT1_318510	834.508	751	putative N-ethylmaleimide-sensitive fusion protein | location=TGGT1_chrIV:1205265-1217815(-) | length=751 | sequence_SO=chromosome | SO=protein_coding	LGNDVDLAVLAAETK	15	0	422	436	R	N						56.57	44.54
Putative N-ethylmaleimide-Sensitive Fusion Protein (NSF)	putative N-ethylmaleimide-sensitive fusion protein	TGGT1_318510	834.508	751	putative N-ethylmaleimide-sensitive fusion protein | location=TGGT1_chrIV:1205265-1217815(-) | length=751 | sequence_SO=chromosome | SO=protein_coding	NFSGAEIEGLVR	12	0	437	448	K	S							42.2
Putative N-ethylmaleimide-Sensitive Fusion Protein (NSF)	putative N-ethylmaleimide-sensitive fusion protein	TGGT1_318510	834.508	751	putative N-ethylmaleimide-sensitive fusion protein | location=TGGT1_chrIV:1205265-1217815(-) | length=751 | sequence_SO=chromosome | SO=protein_coding	LVTPDNFVGFSEAAR	15	0	566	580	K	T	46.48					72.41
Putative N-ethylmaleimide-Sensitive Fusion Protein (NSF)	putative N-ethylmaleimide-sensitive fusion protein	TGGT1_318510	834.508	751	putative N-ethylmaleimide-sensitive fusion protein | location=TGGT1_chrIV:1205265-1217815(-) | length=751 | sequence_SO=chromosome | SO=protein_coding	SPLSLLMIDNIER	13	0	594	606	K	L						73.92
Putative N-ethylmaleimide-Sensitive Fusion Protein (NSF)	putative N-ethylmaleimide-sensitive fusion protein	TGGT1_318510	834.508	751	putative N-ethylmaleimide-sensitive fusion protein | location=TGGT1_chrIV:1205265-1217815(-) | length=751 | sequence_SO=chromosome | SO=protein_coding	LIDFTPIGPR	10	0	607	616	R	F						30.86	39.99
Putative N-ethylmaleimide-Sensitive Fusion Protein (NSF)	putative N-ethylmaleimide-sensitive fusion protein	TGGT1_318510	834.508	751	putative N-ethylmaleimide-sensitive fusion protein | location=TGGT1_chrIV:1205265-1217815(-) | length=751 | sequence_SO=chromosome | SO=protein_coding	FSNAVLQALVVLVK	14	0	617	630	R	K							27.13
Putative N-ethylmaleimide-Sensitive Fusion Protein (NSF)	putative N-ethylmaleimide-sensitive fusion protein	TGGT1_318510	834.508	751	putative N-ethylmaleimide-sensitive fusion protein | location=TGGT1_chrIV:1205265-1217815(-) | length=751 | sequence_SO=chromosome | SO=protein_coding	AFNVSLQVPLVR	12	0	660	671	K	G							57.97
Putative Phosphatidylinositol Synthase (PPS)	putative phosphatidylinositol synthase	TGGT1_207710	278.095	258	putative phosphatidylinositol synthase | location=TGGT1_chrIb:239752-244462(+) | length=258 | sequence_SO=chromosome | SO=protein_coding	SVQAASDSDLSHEQK	15	0	28	42	K	W			65.62	55.38	68.6
Putative Phosphatidylinositol Synthase (PPS)	putative phosphatidylinositol synthase	TGGT1_207710	278.095	258	putative phosphatidylinositol synthase | location=TGGT1_chrIb:239752-244462(+) | length=258 | sequence_SO=chromosome | SO=protein_coding	TLTNLLQGLYGAR	13	0	233	245	K	R				45.18
Putative Phosphatidylinositol Synthase (PPS)	putative phosphatidylinositol synthase	TGGT1_207710	278.095	258	putative phosphatidylinositol synthase | location=TGGT1_chrIb:239752-244462(+) | length=258 | sequence_SO=chromosome | SO=protein_coding	RLVACDIFGAPSS	13	1	246	258	R	-			45.93		29.93
Putative Phosphatidylinositol Synthase (PPS)	putative phosphatidylinositol synthase	TGGT1_207710	278.095	258	putative phosphatidylinositol synthase | location=TGGT1_chrIb:239752-244462(+) | length=258 | sequence_SO=chromosome | SO=protein_coding	LVACDIFGAPSS	12	0	247	258	R	-					28.27
Rab11B	Rab11B	TGGT1_320480	248.574	226	Rab11b | location=TGGT1_chrIV:260361-262095(+) | length=226 | sequence_SO=chromosome | SO=protein_coding	ATIGVEFATR	10	0	42	51	K	T						65.06
Rab11B	Rab11B	TGGT1_320480	248.574	226	Rab11b | location=TGGT1_chrIV:260361-262095(+) | length=226 | sequence_SO=chromosome | SO=protein_coding	TVPLAVGGTVK	11	0	52	62	R	A						26.68
Rab11B	Rab11B	TGGT1_320480	248.574	226	Rab11b | location=TGGT1_chrIV:260361-262095(+) | length=226 | sequence_SO=chromosome | SO=protein_coding	AQIWDTAGQER	11	0	63	73	K	Y								45.41
Rab11B	Rab11B	TGGT1_320480	248.574	226	Rab11b | location=TGGT1_chrIV:260361-262095(+) | length=226 | sequence_SO=chromosome | SO=protein_coding	AVGALLVYDVTR	12	0	85	96	R	K		80.8				64.68	81.74	43.94
Rab11B	Rab11B	TGGT1_320480	248.574	226	Rab11b | location=TGGT1_chrIV:260361-262095(+) | length=226 | sequence_SO=chromosome | SO=protein_coding	DVPYELAAK	9	0	138	146	R	F							25.31
Rab11B	Rab11B	TGGT1_320480	248.574	226	Rab11b | location=TGGT1_chrIV:260361-262095(+) | length=226 | sequence_SO=chromosome | SO=protein_coding	TQGEEFSGR	9	0	182	190	R	A							28.96
Rab11B	Rab11B	TGGT1_320480	248.574	226	Rab11b | location=TGGT1_chrIV:260361-262095(+) | length=226 | sequence_SO=chromosome | SO=protein_coding	DAQALGGVR	9	0	199	207	R	L						42.06
Rab11B	Rab11B	TGGT1_320480	248.574	226	Rab11b | location=TGGT1_chrIV:260361-262095(+) | length=226 | sequence_SO=chromosome | SO=protein_coding	LAANANMYGR	10	0	208	217	R	N						65.23	63.3
Rab5B	Rab5B	TGGT1_207460B	246.768	201	Rab5B protein | location=TGGT1_chrIb:91449-95125(-) | length=201 | sequence_SO=chromosome | SO=protein_coding	IVLLGDSGVGK	11	0	13	23	K	S						28.47		38.09
Rab5B	Rab5B	TGGT1_207460B	246.768	201	Rab5B protein | location=TGGT1_chrIb:91449-95125(-) | length=201 | sequence_SO=chromosome | SO=protein_coding	GRFPQYHEVTIGAAFLQQTIR	21	1	33	53	R	V								30.27
Rab5B	Rab5B	TGGT1_207460B	246.768	201	Rab5B protein | location=TGGT1_chrIb:91449-95125(-) | length=201 | sequence_SO=chromosome | SO=protein_coding	LYIWDTGGQER	11	0	63	73	K	F							44.58	33.01
Rab5B	Rab5B	TGGT1_207460B	246.768	201	Rab5B protein | location=TGGT1_chrIb:91449-95125(-) | length=201 | sequence_SO=chromosome | SO=protein_coding	DAAGAVVVYDVTNPASMDAVR	21	0	84	104	R	F						44.78
Rab5B	Rab5B	TGGT1_207460B	246.768	201	Rab5B protein | location=TGGT1_chrIb:91449-95125(-) | length=201 | sequence_SO=chromosome | SO=protein_coding	GPANCCIAVAANK	13	0	114	126	R	S						51.67
TBC1(10C-2B-8)	TBC domain containing protein (GAP)	TGGT1_226550	35.992	315	TBC domain containing protein | location=TGGT1_chrX:1448651-1450062(+) | length=315 | sequence_SO=chromosome | SO=protein_coding	ENAAEMIER	9	0	27	35	K	A		44.85					34.35
TBC1(10C-2B-8)	TBC domain containing protein (GAP)	TGGT1_226550	35.992	315	TBC domain containing protein | location=TGGT1_chrX:1448651-1450062(+) | length=315 | sequence_SO=chromosome | SO=protein_coding	IFVLDAER	8	0	67	74	R	T		46.44					47.89
TBC1(10C-2B-8)	TBC domain containing protein (GAP)	TGGT1_226550	35.992	315	TBC domain containing protein | location=TGGT1_chrX:1448651-1450062(+) | length=315 | sequence_SO=chromosome | SO=protein_coding	DYVPGYFK	8	0	129	136	R	S							28.57
TBC1(10C-2B-8)	TBC domain containing protein (GAP)	TGGT1_226550	35.992	315	TBC domain containing protein | location=TGGT1_chrX:1448651-1450062(+) | length=315 | sequence_SO=chromosome | SO=protein_coding	LDQSLYPNTK	10	0	236	245	R	Q		30.4
TBC1(10C-2B-8)	TBC domain containing protein (GAP)	TGGT1_226550	35.992	315	TBC domain containing protein | location=TGGT1_chrX:1448651-1450062(+) | length=315 | sequence_SO=chromosome | SO=protein_coding	IVEDAINFDLGDADIEK	17	0	260	276	R	L							106.35
TBC1(13-17C-5A)	TBC domain-containing protein (GAP)	TGGT1_274130	2.266.612	2118	TBC domain-containing protein | location=TGGT1_chrVIII:2992254-3004562(+) | length=2118 | sequence_SO=chromosome | SO=protein_coding	SSGEETGNSFGR	12	0	52	63	R	S			28.33					45.34
TBC1(13-17C-5A)	TBC domain-containing protein (GAP)	TGGT1_274130	2.266.612	2118	TBC domain-containing protein | location=TGGT1_chrVIII:2992254-3004562(+) | length=2118 | sequence_SO=chromosome | SO=protein_coding	TCSPASVLLPLPQNGASVSLDK	22	0	128	149	R	S			38.99					29.36
TBC1(13-17C-5A)	TBC domain-containing protein (GAP)	TGGT1_274130	2.266.612	2118	TBC domain-containing protein | location=TGGT1_chrVIII:2992254-3004562(+) | length=2118 | sequence_SO=chromosome | SO=protein_coding	SLPYEDLAQSPPCR	14	0	150	163	K	I			64.29				48.22	43.39
TBC1(13-17C-5A)	TBC domain-containing protein (GAP)	TGGT1_274130	2.266.612	2118	TBC domain-containing protein | location=TGGT1_chrVIII:2992254-3004562(+) | length=2118 | sequence_SO=chromosome | SO=protein_coding	ITVAACSSASLLK	13	0	164	176	R	S			35.99					27.12
TBC1(13-17C-5A)	TBC domain-containing protein (GAP)	TGGT1_274130	2.266.612	2118	TBC domain-containing protein | location=TGGT1_chrVIII:2992254-3004562(+) | length=2118 | sequence_SO=chromosome | SO=protein_coding	GEGEEIGQQEAPR	13	0	215	227	R	R			74.85				45.2	74.39
TBC1(13-17C-5A)	TBC domain-containing protein (GAP)	TGGT1_274130	2.266.612	2118	TBC domain-containing protein | location=TGGT1_chrVIII:2992254-3004562(+) | length=2118 | sequence_SO=chromosome | SO=protein_coding	LPGLTGGDR	9	0	281	289	R	D		27.33	32.74				31.64	41.19
TBC1(13-17C-5A)	TBC domain-containing protein (GAP)	TGGT1_274130	2.266.612	2118	TBC domain-containing protein | location=TGGT1_chrVIII:2992254-3004562(+) | length=2118 | sequence_SO=chromosome | SO=protein_coding	GASFLWEK	8	0	310	317	R	S			28.59					40.52
TBC1(13-17C-5A)	TBC domain-containing protein (GAP)	TGGT1_274130	2.266.612	2118	TBC domain-containing protein | location=TGGT1_chrVIII:2992254-3004562(+) | length=2118 | sequence_SO=chromosome | SO=protein_coding	DDLQTNAFR	9	0	324	332	R	D			49.51					32.72
TBC1(13-17C-5A)	TBC domain-containing protein (GAP)	TGGT1_274130	2.266.612	2118	TBC domain-containing protein | location=TGGT1_chrVIII:2992254-3004562(+) | length=2118 | sequence_SO=chromosome | SO=protein_coding	ACVATGEPGMR	11	0	337	347	R	E			46.47				43.6	51.13
TBC1(13-17C-5A)	TBC domain-containing protein (GAP)	TGGT1_274130	2.266.612	2118	TBC domain-containing protein | location=TGGT1_chrVIII:2992254-3004562(+) | length=2118 | sequence_SO=chromosome | SO=protein_coding	ILLGYLSHDPSR	12	0	466	477	R	W			28.98					39.32
TBC1(13-17C-5A)	TBC domain-containing protein (GAP)	TGGT1_274130	2.266.612	2118	TBC domain-containing protein | location=TGGT1_chrVIII:2992254-3004562(+) | length=2118 | sequence_SO=chromosome | SO=protein_coding	WQEDMEK	7	0	478	484	R	K			31.96
TBC1(13-17C-5A)	TBC domain-containing protein (GAP)	TGGT1_274130	2.266.612	2118	TBC domain-containing protein | location=TGGT1_chrVIII:2992254-3004562(+) | length=2118 | sequence_SO=chromosome | SO=protein_coding	QESEVSLFPSLALHSVASNSSLFLDPLTSPQR	32	0	516	547	K	D			33.67					33.37
TBC1(13-17C-5A)	TBC domain-containing protein (GAP)	TGGT1_274130	2.266.612	2118	TBC domain-containing protein | location=TGGT1_chrVIII:2992254-3004562(+) | length=2118 | sequence_SO=chromosome | SO=protein_coding	DLTTPGASTTTR	12	0	548	559	R	Q			48.72				27.03	56.59
TBC1(13-17C-5A)	TBC domain-containing protein (GAP)	TGGT1_274130	2.266.612	2118	TBC domain-containing protein | location=TGGT1_chrVIII:2992254-3004562(+) | length=2118 | sequence_SO=chromosome | SO=protein_coding	NAQSLLAALVGPPSAEK	17	0	624	640	R	G			28.98				27.7	34.21
TBC1(13-17C-5A)	TBC domain-containing protein (GAP)	TGGT1_274130	2.266.612	2118	TBC domain-containing protein | location=TGGT1_chrVIII:2992254-3004562(+) | length=2118 | sequence_SO=chromosome | SO=protein_coding	SYWDDADIFDQINK	14	0	806	819	R	D			33.25				58.96
TBC1(13-17C-5A)	TBC domain-containing protein (GAP)	TGGT1_274130	2.266.612	2118	TBC domain-containing protein | location=TGGT1_chrVIII:2992254-3004562(+) | length=2118 | sequence_SO=chromosome | SO=protein_coding	ALQTSPGQAAPQGSPNLR	18	0	849	866	R	S			26.46				28.9	25.33
TBC1(13-17C-5A)	TBC domain-containing protein (GAP)	TGGT1_274130	2.266.612	2118	TBC domain-containing protein | location=TGGT1_chrVIII:2992254-3004562(+) | length=2118 | sequence_SO=chromosome | SO=protein_coding	SFAQGTSEEEEPIPLLVDYETLMLQK	26	0	867	892	R	V							66.81	43.51
TBC1(13-17C-5A)	TBC domain-containing protein (GAP)	TGGT1_274130	2.266.612	2118	TBC domain-containing protein | location=TGGT1_chrVIII:2992254-3004562(+) | length=2118 | sequence_SO=chromosome | SO=protein_coding	VPSQDLSR	8	0	893	900	K	I			38.81				57.57	28.89
TBC1(13-17C-5A)	TBC domain-containing protein (GAP)	TGGT1_274130	2.266.612	2118	TBC domain-containing protein | location=TGGT1_chrVIII:2992254-3004562(+) | length=2118 | sequence_SO=chromosome | SO=protein_coding	GCPPNLEGGGSALVCR	16	0	1011	1026	R	F							40.46
TBC1(13-17C-5A)	TBC domain-containing protein (GAP)	TGGT1_274130	2.266.612	2118	TBC domain-containing protein | location=TGGT1_chrVIII:2992254-3004562(+) | length=2118 | sequence_SO=chromosome | SO=protein_coding	FSSDIGR	7	0	1027	1033	R	Q								30.77
TBC1(13-17C-5A)	TBC domain-containing protein (GAP)	TGGT1_274130	2.266.612	2118	TBC domain-containing protein | location=TGGT1_chrVIII:2992254-3004562(+) | length=2118 | sequence_SO=chromosome | SO=protein_coding	QGSSPSPTSLSTK	13	0	1034	1046	R	T			77.63				28.06	60.3
TBC1(13-17C-5A)	TBC domain-containing protein (GAP)	TGGT1_274130	2.266.612	2118	TBC domain-containing protein | location=TGGT1_chrVIII:2992254-3004562(+) | length=2118 | sequence_SO=chromosome | SO=protein_coding	EGLVFEPNGR	10	0	1092	1101	R	G			41.65				38.74	30.95
TBC1(13-17C-5A)	TBC domain-containing protein (GAP)	TGGT1_274130	2.266.612	2118	TBC domain-containing protein | location=TGGT1_chrVIII:2992254-3004562(+) | length=2118 | sequence_SO=chromosome | SO=protein_coding	TGEETQASLTLSEK	14	0	1106	1119	K	K							43.32
TBC1(13-17C-5A)	TBC domain-containing protein (GAP)	TGGT1_274130	2.266.612	2118	TBC domain-containing protein | location=TGGT1_chrVIII:2992254-3004562(+) | length=2118 | sequence_SO=chromosome | SO=protein_coding	GDGETAVGAQTQGNWPLEGTSLGSSR	26	0	1147	1172	R	K			36.27					35.02
TBC1(13-17C-5A)	TBC domain-containing protein (GAP)	TGGT1_274130	2.266.612	2118	TBC domain-containing protein | location=TGGT1_chrVIII:2992254-3004562(+) | length=2118 | sequence_SO=chromosome | SO=protein_coding	MPAFTR	6	0	1260	1265	R	A								30.66
TBC1(13-17C-5A)	TBC domain-containing protein (GAP)	TGGT1_274130	2.266.612	2118	TBC domain-containing protein | location=TGGT1_chrVIII:2992254-3004562(+) | length=2118 | sequence_SO=chromosome | SO=protein_coding	ASPSFSPLAAQETQALGRPAPVEAPVASQTPK	32	0	1266	1297	R	E								27.09
TBC1(13-17C-5A)	TBC domain-containing protein (GAP)	TGGT1_274130	2.266.612	2118	TBC domain-containing protein | location=TGGT1_chrVIII:2992254-3004562(+) | length=2118 | sequence_SO=chromosome | SO=protein_coding	ETVSPLSLVGSTSR	14	0	1301	1314	K	L		51.73	62.44				70.21	65.33
TBC1(13-17C-5A)	TBC domain-containing protein (GAP)	TGGT1_274130	2.266.612	2118	TBC domain-containing protein | location=TGGT1_chrVIII:2992254-3004562(+) | length=2118 | sequence_SO=chromosome | SO=protein_coding	DPLESPEGYSPFAETPER	18	0	1320	1337	R	L			27.35				60.93	57.6
TBC1(13-17C-5A)	TBC domain-containing protein (GAP)	TGGT1_274130	2.266.612	2118	TBC domain-containing protein | location=TGGT1_chrVIII:2992254-3004562(+) | length=2118 | sequence_SO=chromosome | SO=protein_coding	DLPWAGER	8	0	1358	1365	R	R							28.79
TBC1(13-17C-5A)	TBC domain-containing protein (GAP)	TGGT1_274130	2.266.612	2118	TBC domain-containing protein | location=TGGT1_chrVIII:2992254-3004562(+) | length=2118 | sequence_SO=chromosome | SO=protein_coding	RLDTAGDSPQTLALGTFK	18	1	1366	1383	R	Q		62.56	38.22				74.25	49.45
TBC1(13-17C-5A)	TBC domain-containing protein (GAP)	TGGT1_274130	2.266.612	2118	TBC domain-containing protein | location=TGGT1_chrVIII:2992254-3004562(+) | length=2118 | sequence_SO=chromosome | SO=protein_coding	LDTAGDSPQTLALGTFK	17	0	1367	1383	R	Q							49.72	80.2
TBC1(13-17C-5A)	TBC domain-containing protein (GAP)	TGGT1_274130	2.266.612	2118	TBC domain-containing protein | location=TGGT1_chrVIII:2992254-3004562(+) | length=2118 | sequence_SO=chromosome | SO=protein_coding	QTTGQAKPPQVEEAQRPR	18	0	1384	1401	K	V			33.16					29.66
TBC1(13-17C-5A)	TBC domain-containing protein (GAP)	TGGT1_274130	2.266.612	2118	TBC domain-containing protein | location=TGGT1_chrVIII:2992254-3004562(+) | length=2118 | sequence_SO=chromosome | SO=protein_coding	APAGMQDTCDLLEPR	15	0	1518	1532	R	R							63.06
TBC1(13-17C-5A)	TBC domain-containing protein (GAP)	TGGT1_274130	2.266.612	2118	TBC domain-containing protein | location=TGGT1_chrVIII:2992254-3004562(+) | length=2118 | sequence_SO=chromosome | SO=protein_coding	ILFVYAK	7	0	1541	1547	R	V			35.98					29.79
TBC1(13-17C-5A)	TBC domain-containing protein (GAP)	TGGT1_274130	2.266.612	2118	TBC domain-containing protein | location=TGGT1_chrVIII:2992254-3004562(+) | length=2118 | sequence_SO=chromosome | SO=protein_coding	MREEDIAEGPAAVSDVSSPSASLSAR	26	1	1724	1749	R	A			46.13				50.81	51.42
TBC1(13-17C-5A)	TBC domain-containing protein (GAP)	TGGT1_274130	2.266.612	2118	TBC domain-containing protein | location=TGGT1_chrVIII:2992254-3004562(+) | length=2118 | sequence_SO=chromosome | SO=protein_coding	TQLQSLPTSSLQVSPLFGR	19	0	1763	1781	R	I			37.12				32.66	63.25
TBC1(13-17C-5A)	TBC domain-containing protein (GAP)	TGGT1_274130	2.266.612	2118	TBC domain-containing protein | location=TGGT1_chrVIII:2992254-3004562(+) | length=2118 | sequence_SO=chromosome | SO=protein_coding	NAGNALSSFASSALATSPSSSLLPR	25	0	1784	1808	R	F			62.01					59.16
TBC1(13-17C-5A)	TBC domain-containing protein (GAP)	TGGT1_274130	2.266.612	2118	TBC domain-containing protein | location=TGGT1_chrVIII:2992254-3004562(+) | length=2118 | sequence_SO=chromosome | SO=protein_coding	FASGFGAR	8	0	1809	1816	R	D							25.11
TBC1(13-17C-5A)	TBC domain-containing protein (GAP)	TGGT1_274130	2.266.612	2118	TBC domain-containing protein | location=TGGT1_chrVIII:2992254-3004562(+) | length=2118 | sequence_SO=chromosome | SO=protein_coding	DGGSVGSVEPNDR	13	0	1817	1829	R	G		48.89					42.93	53.92
TBC1(13-17C-5A)	TBC domain-containing protein (GAP)	TGGT1_274130	2.266.612	2118	TBC domain-containing protein | location=TGGT1_chrVIII:2992254-3004562(+) | length=2118 | sequence_SO=chromosome | SO=protein_coding	TLSPLEEAR	9	0	1900	1908	K	H		30.58						27.36
TBC1(13-17C-5A)	TBC domain-containing protein (GAP)	TGGT1_274130	2.266.612	2118	TBC domain-containing protein | location=TGGT1_chrVIII:2992254-3004562(+) | length=2118 | sequence_SO=chromosome | SO=protein_coding	SGAPLWGGEPAR	12	0	1920	1931	R	R							26.39
TBC1(13-17C-5A)	TBC domain-containing protein (GAP)	TGGT1_274130	2.266.612	2118	TBC domain-containing protein | location=TGGT1_chrVIII:2992254-3004562(+) | length=2118 | sequence_SO=chromosome | SO=protein_coding	SLSEVQAGFEGQQEER	16	0	1949	1964	R	D							54.58
TBC1(13-17C-5A)	TBC domain-containing protein (GAP)	TGGT1_274130	2.266.612	2118	TBC domain-containing protein | location=TGGT1_chrVIII:2992254-3004562(+) | length=2118 | sequence_SO=chromosome | SO=protein_coding	SLLPWR	6	0	2046	2051	R	R			25.83					29.95
TBC1(13-17C-5A)	TBC domain-containing protein (GAP)	TGGT1_274130	2.266.612	2118	TBC domain-containing protein | location=TGGT1_chrVIII:2992254-3004562(+) | length=2118 | sequence_SO=chromosome | SO=protein_coding	DRDFDSTLSSLGEK	14	1	2060	2073	R	L			31.29
TBC1(13-17C-5A)	TBC domain-containing protein (GAP)	TGGT1_274130	2.266.612	2118	TBC domain-containing protein | location=TGGT1_chrVIII:2992254-3004562(+) | length=2118 | sequence_SO=chromosome | SO=protein_coding	SFAVTSFVADTAR	13	0	2079	2091	R	A			63.51				34.95	61.93
TBC1(13-17C-5A)	TBC domain-containing protein (GAP)	TGGT1_274130	2.266.612	2118	TBC domain-containing protein | location=TGGT1_chrVIII:2992254-3004562(+) | length=2118 | sequence_SO=chromosome | SO=protein_coding	ALWAAGTGSGESFIQGER	18	0	2092	2109	R	E			50.49				32.01	41.3
TgSORTLR	sortilin, putative	TGGT1_290160	1.058.923	1033	putative sortilin | location=TGGT1_chrIX:3410442-3420211(-) | length=1033 | sequence_SO=chromosome | SO=protein_coding	SWTEITDLLK	10	0	173	182	K	S			32.94
TgSORTLR	sortilin, putative	TGGT1_290160	1.058.923	1033	putative sortilin | location=TGGT1_chrIX:3410442-3420211(-) | length=1033 | sequence_SO=chromosome | SO=protein_coding	VVLIVGSK	8	0	205	212	R	R	62.16							30.32
TgSORTLR	sortilin, putative	TGGT1_290160	1.058.923	1033	putative sortilin | location=TGGT1_chrIX:3410442-3420211(-) | length=1033 | sequence_SO=chromosome | SO=protein_coding	NHFISEDSAATFR	13	0	214	226	R	R	57.15
TgSORTLR	sortilin, putative	TGGT1_290160	1.058.923	1033	putative sortilin | location=TGGT1_chrIX:3410442-3420211(-) | length=1033 | sequence_SO=chromosome | SO=protein_coding	LGNTDHIFFTQHR	13	0	303	315	K	G	40.61
TgSORTLR	sortilin, putative	TGGT1_290160	1.058.923	1033	putative sortilin | location=TGGT1_chrIX:3410442-3420211(-) | length=1033 | sequence_SO=chromosome | SO=protein_coding	NVDLMYTPDFGATITR	16	0	330	345	K	L	31.49					41.59
TgSORTLR	sortilin, putative	TGGT1_290160	1.058.923	1033	putative sortilin | location=TGGT1_chrIX:3410442-3420211(-) | length=1033 | sequence_SO=chromosome | SO=protein_coding	FLLSNGYFFVAK	12	0	353	364	K	V	51.58
TgSORTLR	sortilin, putative	TGGT1_290160	1.058.923	1033	putative sortilin | location=TGGT1_chrIX:3410442-3420211(-) | length=1033 | sequence_SO=chromosome | SO=protein_coding	QTVSLLVSTDGGK	13	0	371	383	K	S	57.09		52.4
TgSORTLR	sortilin, putative	TGGT1_290160	1.058.923	1033	putative sortilin | location=TGGT1_chrIX:3410442-3420211(-) | length=1033 | sequence_SO=chromosome | SO=protein_coding	LPVEIEER	8	0	390	397	K	S	37.16					39.19
TgSORTLR	sortilin, putative	TGGT1_290160	1.058.923	1033	putative sortilin | location=TGGT1_chrIX:3410442-3420211(-) | length=1033 | sequence_SO=chromosome | SO=protein_coding	YSLSLPNNIR	10	0	436	445	R	T	54.87
TgSORTLR	sortilin, putative	TGGT1_290160	1.058.923	1033	putative sortilin | location=TGGT1_chrIX:3410442-3420211(-) | length=1033 | sequence_SO=chromosome | SO=protein_coding	TSTGECEFDK	10	0	446	455	R	V							40.21
TgSORTLR	sortilin, putative	TGGT1_290160	1.058.923	1033	putative sortilin | location=TGGT1_chrIX:3410442-3420211(-) | length=1033 | sequence_SO=chromosome | SO=protein_coding	VLSLEGVYLANFK	13	0	456	468	K	D	86.92						48.92
TgSORTLR	sortilin, putative	TGGT1_290160	1.058.923	1033	putative sortilin | location=TGGT1_chrIX:3410442-3420211(-) | length=1033 | sequence_SO=chromosome | SO=protein_coding	TVISFDK	7	0	522	528	R	G	48.45
TgSORTLR	sortilin, putative	TGGT1_290160	1.058.923	1033	putative sortilin | location=TGGT1_chrIX:3410442-3420211(-) | length=1033 | sequence_SO=chromosome | SO=protein_coding	GGVWSYLK	8	0	529	536	K	A	30.35		31.15
TgSORTLR	sortilin, putative	TGGT1_290160	1.058.923	1033	putative sortilin | location=TGGT1_chrIX:3410442-3420211(-) | length=1033 | sequence_SO=chromosome | SO=protein_coding	FSDFAPFYSVENAVGIIMGTGNVGSYLRPEK	31	0	564	594	R	D	35.25
TgSORTLR	sortilin, putative	TGGT1_290160	1.058.923	1033	putative sortilin | location=TGGT1_chrIX:3410442-3420211(-) | length=1033 | sequence_SO=chromosome | SO=protein_coding	DGGVSWIEAHK	11	0	604	614	R	G	38.63
TgSORTLR	sortilin, putative	TGGT1_290160	1.058.923	1033	putative sortilin | location=TGGT1_chrIX:3410442-3420211(-) | length=1033 | sequence_SO=chromosome | SO=protein_coding	VAVPCPAHSPVSR	13	0	844	856	K	G	55.78
TgSORTLR	sortilin, putative	TGGT1_290160	1.058.923	1033	putative sortilin | location=TGGT1_chrIX:3410442-3420211(-) | length=1033 | sequence_SO=chromosome | SO=protein_coding	SPKPTEDFELDDSRPLFPSHVSSR	24	0	974	997	R	E	70.49
TgSORTLR	sortilin, putative	TGGT1_290160	1.058.923	1033	putative sortilin | location=TGGT1_chrIX:3410442-3420211(-) | length=1033 | sequence_SO=chromosome | SO=protein_coding	STSTENEPIPR	11	0	1009	1019	R	L	74.56		26.4					32.14
Transporter, Major Facilitator Family Protein (TMFFP)	transporter, major facilitator family protein	TGGT1_257530	545.331	504	transporter, major facilitator family protein | location=TGGT1_chrVIIb:3924728-3926366(-) | length=504 | sequence_SO=chromosome | SO=protein_coding	SIELAHQPTGAGASLSSFEVGGAK	24	0	24	47	R	Q		86.39	88.84	38.4	50.87	57.53	86.31
Transporter, Major Facilitator Family Protein (TMFFP)	transporter, major facilitator family protein	TGGT1_257530	545.331	504	transporter, major facilitator family protein | location=TGGT1_chrVIIb:3924728-3926366(-) | length=504 | sequence_SO=chromosome | SO=protein_coding	VAFGLSR	7	0	69	75	R	Y						28.54
Transporter, Major Facilitator Family Protein (TMFFP)	transporter, major facilitator family protein	TGGT1_257530	545.331	504	transporter, major facilitator family protein | location=TGGT1_chrVIIb:3924728-3926366(-) | length=504 | sequence_SO=chromosome | SO=protein_coding	AWPAPDEAPSASAEQDVEAGADALAQK	27	0	280	306	R	G		37.31					49.27
Transporter, Major Facilitator Family Protein (TMFFP)	transporter, major facilitator family protein	TGGT1_257530	545.331	504	transporter, major facilitator family protein | location=TGGT1_chrVIIb:3924728-3926366(-) | length=504 | sequence_SO=chromosome | SO=protein_coding	NLTAIQSMK	9	0	310	318	K	R			34.52	43.19	36.29		43.12
TgVps26	vacuolar protein sorting-associated protein 26, putative	TGGT1_263500	422.353	368	putative vacuolar protein sorting-associated protein 26 | location=TGGT1_chrVIIb:491008-496796(+) | length=368 | sequence_SO=chromosome | SO=protein_coding	TTYLSR	6	0	95	100	K	D			44.33		43.52			41.46
TgVps26	vacuolar protein sorting-associated protein 26, putative	TGGT1_263500	422.353	368	putative vacuolar protein sorting-associated protein 26 | location=TGGT1_chrVIIb:491008-496796(+) | length=368 | sequence_SO=chromosome | SO=protein_coding	VPIFSDGEDVTGCAILNLKPGK	22	0	107	128	R	R	94.18	40.59	95.24	90.93	33.93		72.29
TgVps26	vacuolar protein sorting-associated protein 26, putative	TGGT1_263500	422.353	368	putative vacuolar protein sorting-associated protein 26 | location=TGGT1_chrVIIb:491008-496796(+) | length=368 | sequence_SO=chromosome | SO=protein_coding	VELIGQIDTLYDR	13	0	137	149	K	S	73.48		51.94	34.6			36.8	61.82
TgVps26	vacuolar protein sorting-associated protein 26, putative	TGGT1_263500	422.353	368	putative vacuolar protein sorting-associated protein 26 | location=TGGT1_chrVIIb:491008-496796(+) | length=368 | sequence_SO=chromosome | SO=protein_coding	SNSYDFFSISK	11	0	150	160	R	D	57.19	60.88	73.68	76.3	66.67		56.02	76.4
TgVps26	vacuolar protein sorting-associated protein 26, putative	TGGT1_263500	422.353	368	putative vacuolar protein sorting-associated protein 26 | location=TGGT1_chrVIIb:491008-496796(+) | length=368 | sequence_SO=chromosome | SO=protein_coding	SNSYDFFSISKDLEPPGVLVESK	23	1	150	172	R	K				39.5
TgVps26	vacuolar protein sorting-associated protein 26, putative	TGGT1_263500	422.353	368	putative vacuolar protein sorting-associated protein 26 | location=TGGT1_chrVIIb:491008-496796(+) | length=368 | sequence_SO=chromosome | SO=protein_coding	DLEPPGVLVESK	12	0	161	172	K	K	64.09	50.61	69.64	69.72	67.22		74.55	72.06
TgVps26	vacuolar protein sorting-associated protein 26, putative	TGGT1_263500	422.353	368	putative vacuolar protein sorting-associated protein 26 | location=TGGT1_chrVIIb:491008-496796(+) | length=368 | sequence_SO=chromosome | SO=protein_coding	DLEPPGVLVESKK	13	1	161	173	K	Y				33.66
TgVps26	vacuolar protein sorting-associated protein 26, putative	TGGT1_263500	422.353	368	putative vacuolar protein sorting-associated protein 26 | location=TGGT1_chrVIIb:491008-496796(+) | length=368 | sequence_SO=chromosome | SO=protein_coding	FNAVDKPNETYSGIHVR	17	0	178	194	R	L	104.41	46.11	78.02		72.45		79.3	71.67
TgVps26	vacuolar protein sorting-associated protein 26, putative	TGGT1_263500	422.353	368	putative vacuolar protein sorting-associated protein 26 | location=TGGT1_chrVIIb:491008-496796(+) | length=368 | sequence_SO=chromosome | SO=protein_coding	NYGSSIVK	8	0	206	213	R	E	25.84		46.13	29.59	33.38			42.43
TgVps26	vacuolar protein sorting-associated protein 26, putative	TGGT1_263500	422.353	368	putative vacuolar protein sorting-associated protein 26 | location=TGGT1_chrVIIb:491008-496796(+) | length=368 | sequence_SO=chromosome | SO=protein_coding	EQDFVVQNIGIPPEVNNTIK	20	0	214	233	K	M	67.78	35.26	69.28	61.29	47.04		65.5
TgVps26	vacuolar protein sorting-associated protein 26, putative	TGGT1_263500	422.353	368	putative vacuolar protein sorting-associated protein 26 | location=TGGT1_chrVIIb:491008-496796(+) | length=368 | sequence_SO=chromosome | SO=protein_coding	VYFVLVR	7	0	263	269	K	I	34.29	34.07	41.84	36.41	53.49		34.88	41.9
TgVps26	vacuolar protein sorting-associated protein 26, putative	TGGT1_263500	422.353	368	putative vacuolar protein sorting-associated protein 26 | location=TGGT1_chrVIIb:491008-496796(+) | length=368 | sequence_SO=chromosome | SO=protein_coding	IKDMQIDIIR	10	1	272	281	K	T	60.57		60.35
TgVps26	vacuolar protein sorting-associated protein 26, putative	TGGT1_263500	422.353	368	putative vacuolar protein sorting-associated protein 26 | location=TGGT1_chrVIIb:491008-496796(+) | length=368 | sequence_SO=chromosome | SO=protein_coding	DMQIDIIR	8	0	274	281	K	T	41.7	37.21	45.78	42.15	45.41		42.06	42.71
TgVps26	vacuolar protein sorting-associated protein 26, putative	TGGT1_263500	422.353	368	putative vacuolar protein sorting-associated protein 26 | location=TGGT1_chrVIIb:491008-496796(+) | length=368 | sequence_SO=chromosome | SO=protein_coding	TETAGTGSSAVTDSETLTK	19	0	282	300	R	F	133.33	54.29	116.84	134.23	130.79	61.12	131.72	130.61
TgVps26	vacuolar protein sorting-associated protein 26, putative	TGGT1_263500	422.353	368	putative vacuolar protein sorting-associated protein 26 | location=TGGT1_chrVIIb:491008-496796(+) | length=368 | sequence_SO=chromosome | SO=protein_coding	TETAGTGSSAVTDSETLTKFEIMDGAPIR	29	1	282	310	R	S			109.48	110.93
TgVps26	vacuolar protein sorting-associated protein 26, putative	TGGT1_263500	422.353	368	putative vacuolar protein sorting-associated protein 26 | location=TGGT1_chrVIIb:491008-496796(+) | length=368 | sequence_SO=chromosome | SO=protein_coding	FEIMDGAPIR	10	0	301	310	K	S	56.24	69.8	65.52	58.22	63.81	39.27	69.51	63.85
TgVps26	vacuolar protein sorting-associated protein 26, putative	TGGT1_263500	422.353	368	putative vacuolar protein sorting-associated protein 26 | location=TGGT1_chrVIIb:491008-496796(+) | length=368 | sequence_SO=chromosome | SO=protein_coding	SECIPVR	7	0	311	317	R	V	37.04		32.19	32.62	37.39		32.36	37.35
TgVps26	vacuolar protein sorting-associated protein 26, putative	TGGT1_263500	422.353	368	putative vacuolar protein sorting-associated protein 26 | location=TGGT1_chrVIIb:491008-496796(+) | length=368 | sequence_SO=chromosome | SO=protein_coding	VYLSGFDFTPTYK	13	0	318	330	R	N	67.5		102.54	100.25	98.71	31.89		93.66
TgVps26	vacuolar protein sorting-associated protein 26, putative	TGGT1_263500	422.353	368	putative vacuolar protein sorting-associated protein 26 | location=TGGT1_chrVIIb:491008-496796(+) | length=368 | sequence_SO=chromosome | SO=protein_coding	YFLNLVLIDEEDR	13	0	340	352	R	R	45.91		64.39				41.85
TgVps26	vacuolar protein sorting-associated protein 26, putative	TGGT1_263500	422.353	368	putative vacuolar protein sorting-associated protein 26 | location=TGGT1_chrVIIb:491008-496796(+) | length=368 | sequence_SO=chromosome | SO=protein_coding	YFLNLVLIDEEDRR	14	1	340	353	R	Y	58.52		53.79	48.74			63.4
TgVps26	vacuolar protein sorting-associated protein 26, putative	TGGT1_263500	422.353	368	putative vacuolar protein sorting-associated protein 26 | location=TGGT1_chrVIIb:491008-496796(+) | length=368 | sequence_SO=chromosome | SO=protein_coding	KQEITMWR	8	1	357	364	K	K			33.61	35.83	35.18			52.34
TgVps26	vacuolar protein sorting-associated protein 26, putative	TGGT1_263500	422.353	368	putative vacuolar protein sorting-associated protein 26 | location=TGGT1_chrVIIb:491008-496796(+) | length=368 | sequence_SO=chromosome | SO=protein_coding	QEITMWR	7	0	358	364	K	K	28		38.19	33.91	42.88		41.99	42.94
TgVps29	putative vacuolar protein sorting 29	TGGT1_252490	222.784	203	putative vacuolar protein sorting 29 | location=TGGT1_chrIII:575525-576136(-) | length=203 | sequence_SO=chromosome | SO=protein_coding	GANFTEFGDLVLLIGDFHIPQR	22	0	2	23	M	A				59.75
TgVps29	putative vacuolar protein sorting 29	TGGT1_252490	222.784	203	putative vacuolar protein sorting 29 | location=TGGT1_chrIII:575525-576136(-) | length=203 | sequence_SO=chromosome | SO=protein_coding	AVDLPPCFR	9	0	24	32	R	E		40.88	65.79	66.01	65.92		41.68	49.22
TgVps29	putative vacuolar protein sorting 29	TGGT1_252490	222.784	203	putative vacuolar protein sorting 29 | location=TGGT1_chrIII:575525-576136(-) | length=203 | sequence_SO=chromosome | SO=protein_coding	ELLNTDK	7	0	33	39	R	I		30.25	54.46	54.78	54.56		46.64	48.45
TgVps29	putative vacuolar protein sorting 29	TGGT1_252490	222.784	203	putative vacuolar protein sorting 29 | location=TGGT1_chrIII:575525-576136(-) | length=203 | sequence_SO=chromosome | SO=protein_coding	ELLNTDKIR	9	1	33	41	R	H				69.78	63.25
TgVps29	putative vacuolar protein sorting 29	TGGT1_252490	222.784	203	putative vacuolar protein sorting 29 | location=TGGT1_chrIII:575525-576136(-) | length=203 | sequence_SO=chromosome | SO=protein_coding	HVLCTGNVGCASVVDSLR	18	0	42	59	R	S		61.35	103.55	119.32	121.55		67.48	110.03
TgVps29	putative vacuolar protein sorting 29	TGGT1_252490	222.784	203	putative vacuolar protein sorting 29 | location=TGGT1_chrIII:575525-576136(-) | length=203 | sequence_SO=chromosome | SO=protein_coding	SISSSLHIVK	10	0	60	69	R	G				58.81	49.9
TgVps29	putative vacuolar protein sorting 29	TGGT1_252490	222.784	203	putative vacuolar protein sorting 29 | location=TGGT1_chrIII:575525-576136(-) | length=203 | sequence_SO=chromosome | SO=protein_coding	SISSSLHIVKGDADAGFDFPEYK	23	1	60	82	R	V				59.32
TgVps29	putative vacuolar protein sorting 29	TGGT1_252490	222.784	203	putative vacuolar protein sorting 29 | location=TGGT1_chrIII:575525-576136(-) | length=203 | sequence_SO=chromosome | SO=protein_coding	GDADAGFDFPEYK	13	0	70	82	K	V		93.46	87.85	101.59	101.48		65.57	87.79
TgVps29	putative vacuolar protein sorting 29	TGGT1_252490	222.784	203	putative vacuolar protein sorting 29 | location=TGGT1_chrIII:575525-576136(-) | length=203 | sequence_SO=chromosome | SO=protein_coding	GDADAGFDFPEYKVLQFGQFK	21	1	70	90	K	V				25.21
TgVps29	putative vacuolar protein sorting 29	TGGT1_252490	222.784	203	putative vacuolar protein sorting 29 | location=TGGT1_chrIII:575525-576136(-) | length=203 | sequence_SO=chromosome | SO=protein_coding	VLQFGQFK	8	0	83	90	K	V	32.06	29.15	43.01	54.99	59.6		35.3	41.91
TgVps29	putative vacuolar protein sorting 29	TGGT1_252490	222.784	203	putative vacuolar protein sorting 29 | location=TGGT1_chrIII:575525-576136(-) | length=203 | sequence_SO=chromosome | SO=protein_coding	VGLIHGHQIVPYGDGGSLLHWQR	23	0	91	113	K	K			50.76	71.38	87.87
TgVps29	putative vacuolar protein sorting 29	TGGT1_252490	222.784	203	putative vacuolar protein sorting 29 | location=TGGT1_chrIII:575525-576136(-) | length=203 | sequence_SO=chromosome | SO=protein_coding	DSVVELEGK	9	0	128	136	K	F	46.48	31.19	61.76	75.05	75.39		63.63	68.74
TgVps29	putative vacuolar protein sorting 29	TGGT1_252490	222.784	203	putative vacuolar protein sorting 29 | location=TGGT1_chrIII:575525-576136(-) | length=203 | sequence_SO=chromosome | SO=protein_coding	FFVNPGSATGAYQPWLTEK	19	0	137	155	K	V		112.4	78.08	118.75	126.86		95.02	55.16
TgVps29	putative vacuolar protein sorting 29	TGGT1_252490	222.784	203	putative vacuolar protein sorting 29 | location=TGGT1_chrIII:575525-576136(-) | length=203 | sequence_SO=chromosome | SO=protein_coding	VPSFMLMAVQGSSVVLYVYEEK	22	0	156	177	K	N				85.14
TgVps29	putative vacuolar protein sorting 29	TGGT1_252490	222.784	203	putative vacuolar protein sorting 29 | location=TGGT1_chrIII:575525-576136(-) | length=203 | sequence_SO=chromosome | SO=protein_coding	AEVVMSEFK	9	0	181	189	K	K		57.09	65.44	79.58	79.56		47.2	79.5
TgVps29	putative vacuolar protein sorting 29	TGGT1_252490	222.784	203	putative vacuolar protein sorting 29 | location=TGGT1_chrIII:575525-576136(-) | length=203 | sequence_SO=chromosome | SO=protein_coding	AEVVMSEFKK	10	1	181	190	K	D			44.38	77.55	62.85
TgVps29	putative vacuolar protein sorting 29	TGGT1_252490	222.784	203	putative vacuolar protein sorting 29 | location=TGGT1_chrIII:575525-576136(-) | length=203 | sequence_SO=chromosome | SO=protein_coding	KDISDADAASSAEK	14	1	190	203	K	-				85.78	121.5
TgVps29	putative vacuolar protein sorting 29	TGGT1_252490	222.784	203	putative vacuolar protein sorting 29 | location=TGGT1_chrIII:575525-576136(-) | length=203 | sequence_SO=chromosome | SO=protein_coding	DISDADAASSAEK	13	0	191	203	K	-	60.29	72.31	82.55	93.42	98.32		78.85	75.77
TgVps35	vacuolar sorting protein 35, putative	TGGT1_242660	956.191	852	putative vacuolar sorting protein 35 | location=TGGT1_chrVI:2073554-2082576(-) | length=852 | sequence_SO=chromosome | SO=protein_coding	LLDEASAVVK	10	0	10	19	K	E			57.59	57.99	57.72	49.76	42.38	57.72
TgVps35	vacuolar sorting protein 35, putative	TGGT1_242660	956.191	852	putative vacuolar sorting protein 35 | location=TGGT1_chrVI:2073554-2082576(-) | length=852 | sequence_SO=chromosome | SO=protein_coding	RAIDSDNLR	9	1	27	35	K	E					26.69
TgVps35	vacuolar sorting protein 35, putative	TGGT1_242660	956.191	852	putative vacuolar sorting protein 35 | location=TGGT1_chrVI:2073554-2082576(-) | length=852 | sequence_SO=chromosome | SO=protein_coding	AIDSDNLR	8	0	28	35	R	E		51.37	67.46	48.62	67.81		52.69	60.65
TgVps35	vacuolar sorting protein 35, putative	TGGT1_242660	956.191	852	putative vacuolar sorting protein 35 | location=TGGT1_chrVI:2073554-2082576(-) | length=852 | sequence_SO=chromosome | SO=protein_coding	HASNMICELR	10	0	40	49	K	T		25.15	51.52		47.12		33.29	40.89
TgVps35	vacuolar sorting protein 35, putative	TGGT1_242660	956.191	852	putative vacuolar sorting protein 35 | location=TGGT1_chrVI:2073554-2082576(-) | length=852 | sequence_SO=chromosome | SO=protein_coding	TSLLSPK	7	0	50	56	R	T		55.71	57.09		57.19		50.58	50.83
TgVps35	vacuolar sorting protein 35, putative	TGGT1_242660	956.191	852	putative vacuolar sorting protein 35 | location=TGGT1_chrVI:2073554-2082576(-) | length=852 | sequence_SO=chromosome | SO=protein_coding	KMSELYESVQHAGNIIPR	18	1	85	102	R	L		33.33	43.74		63.53		37.28	65.53
TgVps35	vacuolar sorting protein 35, putative	TGGT1_242660	956.191	852	putative vacuolar sorting protein 35 | location=TGGT1_chrVI:2073554-2082576(-) | length=852 | sequence_SO=chromosome | SO=protein_coding	MSELYESVQHAGNIIPR	17	0	86	102	K	L		52.08	77.78	80.26	60.74		88.96	70.22
TgVps35	vacuolar sorting protein 35, putative	TGGT1_242660	956.191	852	putative vacuolar sorting protein 35 | location=TGGT1_chrVI:2073554-2082576(-) | length=852 | sequence_SO=chromosome | SO=protein_coding	LYLLITVGASYIK	13	0	103	115	R	S				65.76			40.85
TgVps35	vacuolar sorting protein 35, putative	TGGT1_242660	956.191	852	putative vacuolar sorting protein 35 | location=TGGT1_chrVI:2073554-2082576(-) | length=852 | sequence_SO=chromosome | SO=protein_coding	EAPACDILR	9	0	118	126	R	D		52.27	44.95	65.6	60		53.75	59.97
TgVps35	vacuolar sorting protein 35, putative	TGGT1_242660	956.191	852	putative vacuolar sorting protein 35 | location=TGGT1_chrVI:2073554-2082576(-) | length=852 | sequence_SO=chromosome | SO=protein_coding	DMTELCK	7	0	127	133	R	G			46.73	29.16	46.85		29.76	42.46
TgVps35	vacuolar sorting protein 35, putative	TGGT1_242660	956.191	852	putative vacuolar sorting protein 35 | location=TGGT1_chrVI:2073554-2082576(-) | length=852 | sequence_SO=chromosome | SO=protein_coding	FYLTQMCK	8	0	146	153	R	D		45.54	57.25	57.51	53.21		43.19	53.59
TgVps35	vacuolar sorting protein 35, putative	TGGT1_242660	956.191	852	putative vacuolar sorting protein 35 | location=TGGT1_chrVI:2073554-2082576(-) | length=852 | sequence_SO=chromosome | SO=protein_coding	DKLPDVGSEYER	12	1	154	165	K	E		50.37	65.75	43.44	86.5		38.7	91.44
TgVps35	vacuolar sorting protein 35, putative	TGGT1_242660	956.191	852	putative vacuolar sorting protein 35 | location=TGGT1_chrVI:2073554-2082576(-) | length=852 | sequence_SO=chromosome | SO=protein_coding	LPDVGSEYER	10	0	156	165	K	E			35.73	58.42	45.88		63.42	40.69
TgVps35	vacuolar sorting protein 35, putative	TGGT1_242660	956.191	852	putative vacuolar sorting protein 35 | location=TGGT1_chrVI:2073554-2082576(-) | length=852 | sequence_SO=chromosome | SO=protein_coding	EGAGTMNDAFAFLLTNFTEATR	22	0	166	187	R	L	35.01	85.54	138.47	136.15		97.3	94.51	125.68
TgVps35	vacuolar sorting protein 35, putative	TGGT1_242660	956.191	852	putative vacuolar sorting protein 35 | location=TGGT1_chrVI:2073554-2082576(-) | length=852 | sequence_SO=chromosome | SO=protein_coding	VLVGSTLVR	9	0	213	221	R	M	34.86		60.01	52.7	69.35	53.16	37.65	51.89
TgVps35	vacuolar sorting protein 35, putative	TGGT1_242660	956.191	852	putative vacuolar sorting protein 35 | location=TGGT1_chrVI:2073554-2082576(-) | length=852 | sequence_SO=chromosome | SO=protein_coding	MAQLDGMSVEFYR	13	0	222	234	R	E		63.73	100.62	79.55	85.74	45.36	62.04	87.7
TgVps35	vacuolar sorting protein 35, putative	TGGT1_242660	956.191	852	putative vacuolar sorting protein 35 | location=TGGT1_chrVI:2073554-2082576(-) | length=852 | sequence_SO=chromosome | SO=protein_coding	MAQLDGMSVEFYREEALPR	19	1	222	240	R	L				62.39
TgVps35	vacuolar sorting protein 35, putative	TGGT1_242660	956.191	852	putative vacuolar sorting protein 35 | location=TGGT1_chrVI:2073554-2082576(-) | length=852 | sequence_SO=chromosome | SO=protein_coding	EEALPR	6	0	235	240	R	L					42.78
TgVps35	vacuolar sorting protein 35, putative	TGGT1_242660	956.191	852	putative vacuolar sorting protein 35 | location=TGGT1_chrVI:2073554-2082576(-) | length=852 | sequence_SO=chromosome | SO=protein_coding	LLEQVVGCR	9	0	241	249	R	D			54.68	64.26	60.02	47.42	58.71	59.53
TgVps35	vacuolar sorting protein 35, putative	TGGT1_242660	956.191	852	putative vacuolar sorting protein 35 | location=TGGT1_chrVI:2073554-2082576(-) | length=852 | sequence_SO=chromosome | SO=protein_coding	AIFVNLLNR	9	0	292	300	K	L		60.47	60.62	55.41	60.14	50.82	53.42	60.55
TgVps35	vacuolar sorting protein 35, putative	TGGT1_242660	956.191	852	putative vacuolar sorting protein 35 | location=TGGT1_chrVI:2073554-2082576(-) | length=852 | sequence_SO=chromosome | SO=protein_coding	LANFVQSEPESVPADVDVFALFR	23	0	301	323	R	R		57.42	119.78	87.43		54.97	80.01	110.61
TgVps35	vacuolar sorting protein 35, putative	TGGT1_242660	956.191	852	putative vacuolar sorting protein 35 | location=TGGT1_chrVI:2073554-2082576(-) | length=852 | sequence_SO=chromosome | SO=protein_coding	RYILELQDR	9	1	324	332	R	Y			32.73		36.14			40.92
TgVps35	vacuolar sorting protein 35, putative	TGGT1_242660	956.191	852	putative vacuolar sorting protein 35 | location=TGGT1_chrVI:2073554-2082576(-) | length=852 | sequence_SO=chromosome | SO=protein_coding	YILELQDR	8	0	325	332	R	Y		40.6	54.5	48.47	46.64	29.64	43.86	45.27
TgVps35	vacuolar sorting protein 35, putative	TGGT1_242660	956.191	852	putative vacuolar sorting protein 35 | location=TGGT1_chrVI:2073554-2082576(-) | length=852 | sequence_SO=chromosome | SO=protein_coding	YLLSLSESSSSQSNGVK	17	0	333	349	R	E		44.84	79	64.09	81.27		67.41	86.97
TgVps35	vacuolar sorting protein 35, putative	TGGT1_242660	956.191	852	putative vacuolar sorting protein 35 | location=TGGT1_chrVI:2073554-2082576(-) | length=852 | sequence_SO=chromosome | SO=protein_coding	EGSLDSPPVAGSLVGNLSGGK	21	0	350	370	K	T			125.04	113.71	109.7	85.27		122.45
TgVps35	vacuolar sorting protein 35, putative	TGGT1_242660	956.191	852	putative vacuolar sorting protein 35 | location=TGGT1_chrVI:2073554-2082576(-) | length=852 | sequence_SO=chromosome | SO=protein_coding	VDHVDGILASTAVLLSR	17	0	399	415	R	C		100.53	81.51	49.69	90.1		113.09	89.89
TgVps35	vacuolar sorting protein 35, putative	TGGT1_242660	956.191	852	putative vacuolar sorting protein 35 | location=TGGT1_chrVI:2073554-2082576(-) | length=852 | sequence_SO=chromosome | SO=protein_coding	LSPAGVEAVVELLSSPLR	18	0	435	452	R	T	74.76	92.84	106.29	117		73.14	84.49	111.39
TgVps35	vacuolar sorting protein 35, putative	TGGT1_242660	956.191	852	putative vacuolar sorting protein 35 | location=TGGT1_chrVI:2073554-2082576(-) | length=852 | sequence_SO=chromosome | SO=protein_coding	KQVAVSMVSAVLGSNVALDQPSALSR	26	1	477	502	R	F		53.06	156.15	101.97	81.72		93.06	130.54
TgVps35	vacuolar sorting protein 35, putative	TGGT1_242660	956.191	852	putative vacuolar sorting protein 35 | location=TGGT1_chrVI:2073554-2082576(-) | length=852 | sequence_SO=chromosome | SO=protein_coding	QVAVSMVSAVLGSNVALDQPSALSR	25	0	478	502	K	F		26.46	145.47	131.09	56.59		126.42	130.72
TgVps35	vacuolar sorting protein 35, putative	TGGT1_242660	956.191	852	putative vacuolar sorting protein 35 | location=TGGT1_chrVI:2073554-2082576(-) | length=852 | sequence_SO=chromosome | SO=protein_coding	FLEFISPLVLDAPDTPLDEDEGGASSAFSAEQQSVSK	37	0	503	539	R	L			168.5	145.53		47.45		182.94
TgVps35	vacuolar sorting protein 35, putative	TGGT1_242660	956.191	852	putative vacuolar sorting protein 35 | location=TGGT1_chrVI:2073554-2082576(-) | length=852 | sequence_SO=chromosome | SO=protein_coding	LVHLLHNPDTDLHFALLCIAR	21	0	540	560	K	E			32.33					34.33
TgVps35	vacuolar sorting protein 35, putative	TGGT1_242660	956.191	852	putative vacuolar sorting protein 35 | location=TGGT1_chrVI:2073554-2082576(-) | length=852 | sequence_SO=chromosome | SO=protein_coding	FGEGGLR	7	0	563	569	K	R		42.08	38.97		43.2			37.85
TgVps35	vacuolar sorting protein 35, putative	TGGT1_242660	956.191	852	putative vacuolar sorting protein 35 | location=TGGT1_chrVI:2073554-2082576(-) | length=852 | sequence_SO=chromosome | SO=protein_coding	LRYTLPPLVVAALQLVPR	18	1	571	588	R	I			79.42					67.22
TgVps35	vacuolar sorting protein 35, putative	TGGT1_242660	956.191	852	putative vacuolar sorting protein 35 | location=TGGT1_chrVI:2073554-2082576(-) | length=852 | sequence_SO=chromosome | SO=protein_coding	YTLPPLVVAALQLVPR	16	0	573	588	R	I	65.66	71.98	103.29			87	53.77	103.54
TgVps35	vacuolar sorting protein 35, putative	TGGT1_242660	956.191	852	putative vacuolar sorting protein 35 | location=TGGT1_chrVI:2073554-2082576(-) | length=852 | sequence_SO=chromosome | SO=protein_coding	ILDRVEEHQR	10	1	589	598	R	G			27.79
TgVps35	vacuolar sorting protein 35, putative	TGGT1_242660	956.191	852	putative vacuolar sorting protein 35 | location=TGGT1_chrVI:2073554-2082576(-) | length=852 | sequence_SO=chromosome | SO=protein_coding	VEEHQRGDSDLPAPTVSAK	19	1	593	611	R	K					25.55
TgVps35	vacuolar sorting protein 35, putative	TGGT1_242660	956.191	852	putative vacuolar sorting protein 35 | location=TGGT1_chrVI:2073554-2082576(-) | length=852 | sequence_SO=chromosome | SO=protein_coding	GDSDLPAPTVSAK	13	0	599	611	R	K		62.23	58.7	68.3	67.63	32.27	54.64	64.28
TgVps35	vacuolar sorting protein 35, putative	TGGT1_242660	956.191	852	putative vacuolar sorting protein 35 | location=TGGT1_chrVI:2073554-2082576(-) | length=852 | sequence_SO=chromosome | SO=protein_coding	KIFQFVHGSCTQLVQCSAQTALR	23	1	612	634	K	L			60.7	36.73	67.81			52.6
TgVps35	vacuolar sorting protein 35, putative	TGGT1_242660	956.191	852	putative vacuolar sorting protein 35 | location=TGGT1_chrVI:2073554-2082576(-) | length=852 | sequence_SO=chromosome | SO=protein_coding	IFQFVHGSCTQLVQCSAQTALR	22	0	613	634	K	L			94.69	74.06	100.51		44.4	100.8
TgVps35	vacuolar sorting protein 35, putative	TGGT1_242660	956.191	852	putative vacuolar sorting protein 35 | location=TGGT1_chrVI:2073554-2082576(-) | length=852 | sequence_SO=chromosome | SO=protein_coding	LFLMSAIVADSANLR	15	0	635	649	R	C		71.91	96.83	97.44	63.61	51.56	72.55	111.62
TgVps35	vacuolar sorting protein 35, putative	TGGT1_242660	956.191	852	putative vacuolar sorting protein 35 | location=TGGT1_chrVI:2073554-2082576(-) | length=852 | sequence_SO=chromosome | SO=protein_coding	CPGSYEAITYEYLTQALVCYEEEISDSK	28	0	650	677	R	S			77.15
TgVps35	vacuolar sorting protein 35, putative	TGGT1_242660	956.191	852	putative vacuolar sorting protein 35 | location=TGGT1_chrVI:2073554-2082576(-) | length=852 | sequence_SO=chromosome | SO=protein_coding	SQYNLISEFVGSVVGHIHTLEK	22	0	678	699	K	D	26.47	39.5	105.73					94.2
TgVps35	vacuolar sorting protein 35, putative	TGGT1_242660	956.191	852	putative vacuolar sorting protein 35 | location=TGGT1_chrVI:2073554-2082576(-) | length=852 | sequence_SO=chromosome | SO=protein_coding	SQYNLISEFVGSVVGHIHTLEKDNYENISAK	31	1	678	708	K	I			38.45
TgVps35	vacuolar sorting protein 35, putative	TGGT1_242660	956.191	852	putative vacuolar sorting protein 35 | location=TGGT1_chrVI:2073554-2082576(-) | length=852 | sequence_SO=chromosome | SO=protein_coding	DNYENISAK	9	0	700	708	K	I		39.14	46.83	49.13	49.64		42.98	52.35
TgVps35	vacuolar sorting protein 35, putative	TGGT1_242660	956.191	852	putative vacuolar sorting protein 35 | location=TGGT1_chrVI:2073554-2082576(-) | length=852 | sequence_SO=chromosome | SO=protein_coding	AILTCSHLFWNNESVR	16	0	725	740	R	D		39.93	73.35	85.51	81.47			68.72
TgVps35	vacuolar sorting protein 35, putative	TGGT1_242660	956.191	852	putative vacuolar sorting protein 35 | location=TGGT1_chrVI:2073554-2082576(-) | length=852 | sequence_SO=chromosome | SO=protein_coding	VLECLQK	7	0	745	751	R	C			39.83		37.03			34.31
TgVps35	vacuolar sorting protein 35, putative	TGGT1_242660	956.191	852	putative vacuolar sorting protein 35 | location=TGGT1_chrVI:2073554-2082576(-) | length=852 | sequence_SO=chromosome | SO=protein_coding	IADIAVQSSTAHVCLFTDILDK	22	0	755	776	K	Y			108.56					100.47
TgVps35	vacuolar sorting protein 35, putative	TGGT1_242660	956.191	852	putative vacuolar sorting protein 35 | location=TGGT1_chrVI:2073554-2082576(-) | length=852 | sequence_SO=chromosome | SO=protein_coding	YIYYYER	7	0	777	783	K	D		27.36	31.34		28.88		26.09	32.88
TgVps35	vacuolar sorting protein 35, putative	TGGT1_242660	956.191	852	putative vacuolar sorting protein 35 | location=TGGT1_chrVI:2073554-2082576(-) | length=852 | sequence_SO=chromosome | SO=protein_coding	GLTGLNEISVSTS	13	0	840	852	R	-				28.77	40.35	39.33		43.71
