# Supplementary material for: Unconventional endosome-like compartment and retromer complex in Toxoplasma gondii govern parasite integrity and host infection
Source: Nat Commun. 2016 Apr 11;7:11191. doi: 10.1038/ncomms11191 (PMC4831018; doi:10.1038/ncomms11191)
Supplement: Supplementary Data 2 — Absolute quantitation of core retromer components by LC-SRM. [file ncomms11191-s3.xlsx]

## Sheet: Supplementory Data 2 (a)
Supplementary Data 2: Absolute Quantitation of Core Retromer Components by LC-SRM. (a) List of target peptides and transitions followed by LC-SRM.
Peptide Sequence	Protein Name	Peptide Retention Time	Precursor Mz	Product Mz
AIFVNLLNR _ Heavy	TgVps35 _ TGGT1_242660	27.61	535.323243	639.381204
AIFVNLLNR _ Heavy	TgVps35 _ TGGT1_242660	27.61	535.323243	738.449618
AIFVNLLNR _ Heavy	TgVps35 _ TGGT1_242660	27.61	535.323243	885.518032
AIFVNLLNR _ Light	TgVps35 _ TGGT1_242660	27.61	530.319108	629.372935
AIFVNLLNR _ Light	TgVps35 _ TGGT1_242660	27.61	530.319108	728.441349
AIFVNLLNR _ Light	TgVps35 _ TGGT1_242660	27.61	530.319108	875.509763
DISDADAASSAEK _ Heavy	TgVps29 _ TGGT1_252490	9.33	644.293153	671.344994
DISDADAASSAEK _ Heavy	TgVps29 _ TGGT1_252490	9.33	644.293153	972.435994
DISDADAASSAEK _ Heavy	TgVps29 _ TGGT1_252490	9.33	644.293153	1059.468023
DISDADAASSAEK _ Light	TgVps29 _ TGGT1_252490	9.33	640.286053	663.330795
DISDADAASSAEK _ Light	TgVps29 _ TGGT1_252490	9.33	640.286053	964.421795
DISDADAASSAEK _ Light	TgVps29 _ TGGT1_252490	9.33	640.286053	1051.453824
DLEPPGVLVESK _ Heavy	TgVps26 _ TGGT1_263500	22.61	645.855192	467.278392
DLEPPGVLVESK _ Heavy	TgVps26 _ TGGT1_263500	22.61	645.855192	836.496744
DLEPPGVLVESK _ Heavy	TgVps26 _ TGGT1_263500	22.61	645.855192	933.549508
DLEPPGVLVESK _ Light	TgVps26 _ TGGT1_263500	22.61	641.848092	463.271292
DLEPPGVLVESK _ Light	TgVps26 _ TGGT1_263500	22.61	641.848092	828.482545
DLEPPGVLVESK _ Light	TgVps26 _ TGGT1_263500	22.61	641.848092	925.535309
DSVVELEGK _ Heavy	TgVps29 _ TGGT1_252490	16.53	492.260396	583.317717
DSVVELEGK _ Heavy	TgVps29 _ TGGT1_252490	16.53	492.260396	682.386131
DSVVELEGK _ Heavy	TgVps29 _ TGGT1_252490	16.53	492.260396	781.454545
DSVVELEGK _ Light	TgVps29 _ TGGT1_252490	16.53	488.253297	575.303518
DSVVELEGK _ Light	TgVps29 _ TGGT1_252490	16.53	488.253297	674.371932
DSVVELEGK _ Light	TgVps29 _ TGGT1_252490	16.53	488.253297	773.440346
GDADAGFDFPEYK _ Heavy	TgVps29 _ TGGT1_252490	23.87	720.313888	806.381045
GDADAGFDFPEYK _ Heavy	TgVps29 _ TGGT1_252490	23.87	720.313888	953.449459
GDADAGFDFPEYK _ Heavy	TgVps29 _ TGGT1_252490	23.87	720.313888	1010.470923
GDADAGFDFPEYK _ Light	TgVps29 _ TGGT1_252490	23.87	716.306789	798.366846
GDADAGFDFPEYK _ Light	TgVps29 _ TGGT1_252490	23.87	716.306789	945.43526
GDADAGFDFPEYK _ Light	TgVps29 _ TGGT1_252490	23.87	716.306789	1002.456724
LSPAGVEAVVELLSSPLR _ Light	TgVps35 _ TGGT1_242660	38.96	613.019164	559.319837
LSPAGVEAVVELLSSPLR _ Light	TgVps35 _ TGGT1_242660	38.96	613.019164	672.403901
LSPAGVEAVVELLSSPLR _ Light	TgVps35 _ TGGT1_242660	38.96	613.019164	785.487965
LSPAGVEAVVELLSSPLR _ Light	TgVps35 _ TGGT1_242660	38.96	613.019164	914.530558
LSPAGVEAVVELLSSPLR _ Light	TgVps35 _ TGGT1_242660	38.96	613.019164	1013.598972
LSPAGVEAVVELLSSPLR _ Heavy	TgVps35 _ TGGT1_242660	38.96	616.355254	569.328106
LSPAGVEAVVELLSSPLR _ Heavy	TgVps35 _ TGGT1_242660	38.96	616.355254	682.41217
LSPAGVEAVVELLSSPLR _ Heavy	TgVps35 _ TGGT1_242660	38.96	616.355254	795.496234
LSPAGVEAVVELLSSPLR _ Heavy	TgVps35 _ TGGT1_242660	38.96	616.355254	924.538827
LSPAGVEAVVELLSSPLR _ Heavy	TgVps35 _ TGGT1_242660	38.96	616.355254	1023.607241
LANFVQSEPESVPADVDVFALFR _ Light	TgVps35 _ TGGT1_242660	35.32	850.767344	625.332413
LANFVQSEPESVPADVDVFALFR _ Light	TgVps35 _ TGGT1_242660	35.32	850.767344	752.445371
LANFVQSEPESVPADVDVFALFR _ Light	TgVps35 _ TGGT1_242660	35.32	850.767344	867.472314
LANFVQSEPESVPADVDVFALFR _ Light	TgVps35 _ TGGT1_242660	35.32	850.767344	1081.567671
LANFVQSEPESVPADVDVFALFR _ Light	TgVps35 _ TGGT1_242660	35.32	850.767344	1152.604785
LANFVQSEPESVPADVDVFALFR _ Light	TgVps35 _ TGGT1_242660	35.32	850.767344	1249.657549
LANFVQSEPESVPADVDVFALFR _ Heavy	TgVps35 _ TGGT1_242660	35.32	854.103434	630.336547
LANFVQSEPESVPADVDVFALFR _ Heavy	TgVps35 _ TGGT1_242660	35.32	854.103434	762.45364
LANFVQSEPESVPADVDVFALFR _ Heavy	TgVps35 _ TGGT1_242660	35.32	854.103434	877.480583
LANFVQSEPESVPADVDVFALFR _ Heavy	TgVps35 _ TGGT1_242660	35.32	854.103434	1091.57594
LANFVQSEPESVPADVDVFALFR _ Heavy	TgVps35 _ TGGT1_242660	35.32	854.103434	1162.613054
LANFVQSEPESVPADVDVFALFR _ Heavy	TgVps35 _ TGGT1_242660	35.32	854.103434	1259.665818
LSPAGVEAVVELLSSPLR _ Light	TgVps35 _ TGGT1_242660	38.96	919.025108	818.967062
LSPAGVEAVVELLSSPLR _ Light	TgVps35 _ TGGT1_242660	38.96	919.025108	914.530558
LSPAGVEAVVELLSSPLR _ Light	TgVps35 _ TGGT1_242660	38.96	919.025108	919.526577
LSPAGVEAVVELLSSPLR _ Light	TgVps35 _ TGGT1_242660	38.96	919.025108	1013.598972
LSPAGVEAVVELLSSPLR _ Light	TgVps35 _ TGGT1_242660	38.96	919.025108	1112.667386
LSPAGVEAVVELLSSPLR _ Light	TgVps35 _ TGGT1_242660	38.96	919.025108	1183.704499
LSPAGVEAVVELLSSPLR _ Light	TgVps35 _ TGGT1_242660	38.96	919.025108	1312.747093
LSPAGVEAVVELLSSPLR _ Heavy	TgVps35 _ TGGT1_242660	38.96	924.029243	823.971196
LSPAGVEAVVELLSSPLR _ Heavy	TgVps35 _ TGGT1_242660	38.96	924.029243	924.530769
LSPAGVEAVVELLSSPLR _ Heavy	TgVps35 _ TGGT1_242660	38.96	924.029243	924.538827
LSPAGVEAVVELLSSPLR _ Heavy	TgVps35 _ TGGT1_242660	38.96	924.029243	1023.607241
LSPAGVEAVVELLSSPLR _ Heavy	TgVps35 _ TGGT1_242660	38.96	924.029243	1122.675655
LSPAGVEAVVELLSSPLR _ Heavy	TgVps35 _ TGGT1_242660	38.96	924.029243	1193.712768
LSPAGVEAVVELLSSPLR _ Heavy	TgVps35 _ TGGT1_242660	38.96	924.029243	1322.755362
TETAGTGSSAVTDSETLTK _ Heavy	TgVps26 _ TGGT1_263500	16.21	932.449099	1001.524081
TETAGTGSSAVTDSETLTK _ Heavy	TgVps26 _ TGGT1_263500	16.21	932.449099	1159.593223
TETAGTGSSAVTDSETLTK _ Heavy	TgVps26 _ TGGT1_263500	16.21	932.449099	1303.646715
TETAGTGSSAVTDSETLTK _ Light	TgVps26 _ TGGT1_263500	16.21	928.441999	993.509882
TETAGTGSSAVTDSETLTK _ Light	TgVps26 _ TGGT1_263500	16.21	928.441999	1151.579024
TETAGTGSSAVTDSETLTK _ Light	TgVps26 _ TGGT1_263500	16.21	928.441999	1295.632516
VYLSGFDFTPTYK _ Heavy	TgVps26 _ TGGT1_263500	28.11	773.389399	1083.523687
VYLSGFDFTPTYK _ Heavy	TgVps26 _ TGGT1_263500	28.11	773.389399	1170.555715
VYLSGFDFTPTYK _ Heavy	TgVps26 _ TGGT1_263500	28.11	773.389399	1283.639779
VYLSGFDFTPTYK _ Light	TgVps26 _ TGGT1_263500	28.11	769.382299	1075.509488
VYLSGFDFTPTYK _ Light	TgVps26 _ TGGT1_263500	28.11	769.382299	1162.541516
VYLSGFDFTPTYK _ Light	TgVps26 _ TGGT1_263500	28.11	769.382299	1275.62558

## Sheet: Supplementory Data (b)
Supplementary Data 2: Absolute Quantitation of Core Retromer Components by LC-SRM. (b) Total area (sum of the three best transitions selected per precursor) obtained for standards and biological samples.
					Total Area of standards (Sum of the 3 selected transitions)
					1			2	2	2	3	3	3	4	4	4	5	5	5	6	6	6	7	7	7
	Peptide Sequence	Protein Name	Peptide Retention Time	Precursor Mz	1	2	3	1	2	3	1	2	3	1	2	3	1	2	3	1	2	3	1	2	3
	AIFVNLLNR _ Heavy	TgVps35 _ TGGT1_242660	27.61	535.323243	515435	285477	320998	106797	103007	104329	33786	38216	37643	17454	18579	17704	6936	7792	6879	2615	2432	2744	1235	1190	1298
	DISDADAASSAEK _ Heavy	TgVps29 _ TGGT1_252490	9.33	644.293153	64030	65765	71545	10352	11637	11896	4225	4822	4582	2169	2503	2113	1004	1107	1260	515	523	434	186	304	318
	DLEPPGVLVESK _ Heavy	TgVps26 _ TGGT1_263500	22.61	645.855192	843835	647167	812129	125646	133553	140704	49714	54507	57273	26232	29249	27582	13383	13484	13043	6718	6626	5949	2513	3080	3381
	DSVVELEGK _ Heavy	TgVps29 _ TGGT1_252490	16.53	492.260396	551949	437356	495610	84970	86478	94349	31122	32699	33073	16596	17804	17645	7894	7783	8500	3876	4093	4014	1744	2360	2407
	GDADAGFDFPEYK _ Heavy	TgVps29 _ TGGT1_252490	23.87	720.313888	107636	75233	101160	15760	17350	18128	7530	7438	7350	3563	2937	3523	1656	1827	1591	628	673	837	399	473	482
	LANFVQSEPESVPADVDVFALFR _ Heavy	TgVps35 _ TGGT1_242660	35.32	854.103434	2763	306	362	891	360	214	189	187	193	173	196	118	122	44	64	142	118	176	85	80	77
	LSPAGVEAVVELLSSPLR _ Heavy	TgVps35 _ TGGT1_242660	38.96	616.355254	1011	78	62	265	48	12	44	11	29	30	43	11	40	17	20	45	13	28	18	10	26
	LSPAGVEAVVELLSSPLR _ Heavy	TgVps35 _ TGGT1_242660	38.96	924.029243	1270	80	206	263	202	242	271	93	225	206	291	264	211	184	31	168	324	243	102	81	195
	TETAGTGSSAVTDSETLTK _ Heavy	TgVps26 _ TGGT1_263500	16.21	932.449099	16996	14802	18715	3825	3934	3853	1607	1648	1597	933	874	873	387	412	385	214	192	185	87	116	124
	VYLSGFDFTPTYK _ Heavy	TgVps26 _ TGGT1_263500	28.11	773.389399	100988	77193	85191	22913	22481	22933	6717	7037	7632	2227	2425	2637	910	1025	809	302	317	271	203	193	231
					Total Area of biological samples (Sum of the 3 selected transitions)
					IP control HA		IP control MYC	MYC	IP TgVps26-HA	Vps26	IP TgVps29-MYC	Vps29	IP TgVps35-HA	Vps35
	Peptide Sequence	Protein Name	Peptide Retention Time	Precursor Mz	1	2	1	2	1	2	1	2	1	2
	AIFVNLLNR _ Light	TgVps35 _ TGGT1_242660	27.61	530.319108	358	1476	170	111	41325	51203	150556	30349	42759	42495
	DISDADAASSAEK _ Light	TgVps29 _ TGGT1_252490	9.33	640.286053	52	177	115	44	2323	1646	62698	48494	2618	2819
	DLEPPGVLVESK _ Light	TgVps26 _ TGGT1_263500	22.61	641.848092	468	761	755	202	36634	31964	118770	11858	30771	21739
	DSVVELEGK _ Light	TgVps29 _ TGGT1_252490	16.53	488.253297	215	301	241	102	4456	1571	140248	45807	8543	3765
	GDADAGFDFPEYK _ Light	TgVps29 _ TGGT1_252490	23.87	716.306789	223	241	259	72	2711	1643	74830	38568	3904	2231
	TETAGTGSSAVTDSETLTK _ Light	TgVps26 _ TGGT1_263500	16.21	928.441999	31	32	26	18	693	586	2401	232	912	509
	VYLSGFDFTPTYK _ Light	TgVps26 _ TGGT1_263500	28.11	769.382299	251	628	118	49	14787	14686	39392	6009	11438	11050
							Quantification done with high calibration curve
							Quantification done with low calibration curve

## Sheet: Supplementory Data 2 (c)
Supplementary Data 2: Absolute Quantitation of Core Retromer Components by LC-SRM. (c) Assessment of the repeatability of the LC-SRM system. For each standard, triplicate injections were performed, and a coefficient of variation (CV) was calculated between the triplicates. The validated calibration point is the CV below 20%.
					CV (%) between triplicate of injection
	Peptide Sequence	Protein Name	Peptide Retention Time	Precursor Mz	1	2	3	4	5	6	7
	AIFVNLLNR _ Heavy	TgVps35 _ TGGT1_242660	27.61	535.323243	33.1024	1.83711	6.59222	3.29788	7.10132	6.03685	4.37143	Standard 1 discarded
	DISDADAASSAEK _ Heavy	TgVps29 _ TGGT1_252490	9.33	644.293153	5.86285	7.32064	6.61247	9.32357	11.4635	10.0348	26.9211	Standard 7 discarded
	DLEPPGVLVESK _ Heavy	TgVps26 _ TGGT1_263500	22.61	645.855192	13.7539	5.65049	7.10465	5.45829	1.73672	6.53011	14.7339
	DSVVELEGK _ Heavy	TgVps29 _ TGGT1_252490	16.53	492.260396	11.5763	5.6845	3.20599	3.78349	4.78879	2.74961	17.0463
	GDADAGFDFPEYK _ Heavy	TgVps29 _ TGGT1_252490	23.87	720.313888	18.1111	7.0669	1.20989	10.4892	7.20751	15.4352	10.0912
	LANFVQSEPESVPADVDVFALFR _ Heavy	TgVps35 _ TGGT1_242660	35.32	854.103434	122.646	72.958	1.61075	24.6894	52.8435	20.0527	5.01006	Peptide Discarded
	LSPAGVEAVVELLSSPLR _ Heavy	TgVps35 _ TGGT1_242660	38.96	616.355254	141.619	126.338	59.0097	57.4767	48.7143	55.8503	44.4444	Peptide Discarded
	LSPAGVEAVVELLSSPLR _ Heavy	TgVps35 _ TGGT1_242660	38.96	924.029243	126.038	13.1496	47.0616	17.1217	68.3607	31.8446	48.1518	Peptide Discarded
	TETAGTGSSAVTDSETLTK _ Heavy	TgVps26 _ TGGT1_263500	16.21	932.449099	11.6483	1.46246	1.67094	3.84582	3.81192	7.6816	17.8605
	VYLSGFDFTPTYK _ Heavy	TgVps26 _ TGGT1_263500	28.11	773.389399	13.7926	1.1213	6.51365	8.43901	11.8158	7.90759	9.42474
						Validated
						Discarded

## Sheet: Supplementory Data 2 (d)
Supplementary Data 2: Absolute Quantitation of Core Retromer Components by LC-SRM. (d) Determination of high calibration curves (from 15 fmol to 238 fmol) and assessment of accuracy. Calibration points were injected in triplicate. For each calibration curve the slope (a), the y intercept (b), and the correlation coefficient (R²) were calculated. The calibration curve was validated if R²>0.98. Cal…
			Standard	1	2	3	4
			Fmol spiked	238.095	59.5238	29.7619	14.881
				High Calibration Curve N°1
Peptide Sequence	Protein Name	Peptide Retention Time	Precursor Mz	1	2	3	4	R²	a	b	Standard	Accuracy (%)
AIFVNLLNR _ Heavy	TgVps35 _ TGGT1_242660	27.61	535.323243	-	106797	33786	17454	0.98707240133016	0.000471630271500273	9.87721114985936	2 to 4	-	101.213	86.7274	121.693
DISDADAASSAEK _ Heavy	TgVps29 _ TGGT1_252490	9.33	644.293153	64030	10352	4225	2169	0.997984090113871	0.00350520304724981	14.7814058543135	1 to 4	100.472	85.793	99.4254	150.422
DLEPPGVLVESK _ Heavy	TgVps26 _ TGGT1_263500	22.61	645.855192	843835	125646	49714	26232	0.997321626335435	0.000263906078767854	16.5918411384657	1 to 4	100.5	83.581	99.8312	158.018
DSVVELEGK _ Heavy	TgVps29 _ TGGT1_252490	16.53	492.260396	551949	84970	31122	16596	0.99770044970005	0.000403543261398667	16.4953142269263	1 to 4	100.477	85.3178	97.6227	155.854
GDADAGFDFPEYK _ Heavy	TgVps29 _ TGGT1_252490	23.87	720.313888	107636	15760	7530	3563	0.996963096197768	0.00207753325605406	15.7141336721126	1 to 4	100.519	81.4062	105.363	155.342
TETAGTGSSAVTDSETLTK _ Heavy	TgVps26 _ TGGT1_263500	16.21	932.449099	16996	3825	1607	933	0.999699143029324	0.013706606664379	5.51546661883663	1 to 4	100.159	97.3446	92.5411	123.001
VYLSGFDFTPTYK _ Heavy	TgVps26 _ TGGT1_263500	28.11	773.389399	100988	22913	6717	2227	0.999634199252419	0.00224385173365	11.0443553012927	1 to 4	99.8115	104.929	87.7508	107.798
				High Calibration Curve N°2
Peptide Sequence	Protein Name	Peptide Retention Time	Precursor Mz	1	2	3	4	R²	a	b	Standard	Accuracy (%)
AIFVNLLNR _ Heavy	TgVps35 _ TGGT1_242660	27.61	535.323243	-	103007	38216	18579	0.994025431605521	0.000511428154302858	7.47980825092047	2 to 4	-	101.07	90.8025	114.117
DISDADAASSAEK _ Heavy	TgVps29 _ TGGT1_252490	9.33	644.293153	65765	11637	4822	2503	0.998620728460098	0.00344378941221891	12.6199898082083	1 to 4	100.422	88.5282	98.1992	142.731
DLEPPGVLVESK _ Heavy	TgVps26 _ TGGT1_263500	22.61	645.855192	647167	133553	54507	29249	0.999496765827717	0.00035530131742228	8.77811077049034	1 to 4	100.261	94.4658	94.5656	128.825
DSVVELEGK _ Heavy	TgVps29 _ TGGT1_252490	16.53	492.260396	437356	86478	32699	17804	0.999306615947906	0.000521541616301616	10.6803143700208	1 to 4	100.287	93.7141	93.1869	134.17
GDADAGFDFPEYK _ Heavy	TgVps29 _ TGGT1_252490	23.87	720.313888	75233	17350	7438	2937	0.999991232068164	0.00308181417339294	6.24112027442867	1 to 4	100	100.314	97.9899	102.765
TETAGTGSSAVTDSETLTK _ Heavy	TgVps26 _ TGGT1_263500	16.21	932.449099	14802	3934	1648	874	0.999618107380848	0.0160022375775289	0.521584584698616	1 to 4	99.7024	106.637	90.3614	97.4907
VYLSGFDFTPTYK _ Heavy	TgVps26 _ TGGT1_263500	28.11	773.389399	77193	22481	7037	2425	0.997145976584959	0.00299972431652116	3.72099793851295	1 to 4	98.8171	119.545	83.429	73.8886
				High Calibration Curve N°3
Peptide Sequence	Protein Name	Peptide Retention Time	Precursor Mz	1	2	3	4	R²	a	b	Standard	Accuracy (%)
AIFVNLLNR _ Heavy	TgVps35 _ TGGT1_242660	27.61	535.323243	-	104329	37643	17704	0.993744830547561	0.000497923850800044	8.22005928877295	2 to 4	-	101.082	90.597	114.477
DISDADAASSAEK _ Heavy	TgVps29 _ TGGT1_252490	9.33	644.293153	67113.3	11295	4543	2261.67	0.998367779857102	0.00335275622830591	14.1408720698184	1 to 4	100.445	87.3772	98.6914	145.983
DLEPPGVLVESK _ Heavy	TgVps26 _ TGGT1_263500	22.61	645.855192	767710	133301	53831.3	27687.7	0.998537150579334	0.00029411278605574	13.3217927602407	1 to 4	100.428	88.2459	97.9584	144.245
DSVVELEGK _ Heavy	TgVps29 _ TGGT1_252490	16.53	492.260396	494972	88599	32298	17348.3	0.998786078624395	0.000455745893644083	13.4189643065698	1 to 4	100.38	90.38	94.5458	143.307
GDADAGFDFPEYK _ Heavy	TgVps29 _ TGGT1_252490	23.87	720.313888	94676.3	17079.3	7439.33	3341	0.998902947080163	0.00239668937114938	12.1452939946861	1 to 4	100.403	89.173	100.716	135.426
TETAGTGSSAVTDSETLTK _ Heavy	TgVps26 _ TGGT1_263500	16.21	932.449099	16837.7	3870.67	1617.33	893.333	0.999804710876982	0.0138464314288159	5.19040335405698	1 to 4	100.099	98.7593	92.6846	118.002
VYLSGFDFTPTYK _ Heavy	TgVps26 _ TGGT1_263500	28.11	773.389399	87790.7	22775.7	7128.67	2429.67	0.998890180571019	0.00261552623054884	7.01817203982566	1 to 4	99.3875	111.869	86.229	89.8668
				High Calibration Curve _ Average
Peptide Sequence	Protein Name	Peptide Retention Time	Precursor Mz	1	2	3	4	R²	a	b	Standard	Accuracy (%)
AIFVNLLNR _ Heavy	TgVps35 _ TGGT1_242660	27.61	535.323243	-	104711	36548.3	17912.3	0.991805207582518	0.000493389211151022	8.54436120413552	2 to 4	-	101.149	89.2984	116.808
DISDADAASSAEK _ Heavy	TgVps29 _ TGGT1_252490	9.33	644.293153	65636.1	11094.7	4530	2311.22	0.998337255700728	0.00343284227073369	13.8431026280372	1 to 4	100.448	87.2413	98.7634	146.343
DLEPPGVLVESK _ Heavy	TgVps26 _ TGGT1_263500	22.61	645.855192	752904	130833	52684.1	27722.9	0.998507845143269	0.000299982748670926	13.2588010504143	1 to 4	100.429	88.211	97.6521	144.985
DSVVELEGK _ Heavy	TgVps29 _ TGGT1_252490	16.53	492.260396	494759	86682.3	32039.7	17249.4	0.998628752860994	0.000455350102454846	13.764695714298	1 to 4	100.402	89.4356	95.2693	145.281
GDADAGFDFPEYK _ Heavy	TgVps29 _ TGGT1_252490	23.87	720.313888	92515.1	16729.8	7469.11	3280.33	0.998911445985026	0.00245522201177495	11.9122940684111	1 to 4	100.404	89.0192	101.642	134.173
TETAGTGSSAVTDSETLTK _ Heavy	TgVps26 _ TGGT1_263500	16.21	932.449099	16211.9	3876.56	1624.11	900.111	0.99984418042871	0.0144498626775503	3.87799416383831	1 to 4	100.018	100.621	91.8832	113.464
VYLSGFDFTPTYK _ Heavy	TgVps26 _ TGGT1_263500	28.11	773.389399	88657.2	22723.2	6960.89	2360.56	0.998955236244644	0.0025846288955582	7.57307874780685	1 to 4	99.422	111.391	85.8964	91.8909
								R²	Correlation coefficient				Validated
								a	Slope				Discarded
								b	y intercept

## Sheet: Supplementory Data 2 (e)
Supplementary Data 2: Absolute Quantitation of Core Retromer Components by LC-SRM. (e) Determination of low calibration curves (from 2 fmol to 30 fmol) and assessment of accuracy. Calibration and other parameters were determined as described above.
			Standard	1	2	3	4	5	6	7
			Fmol spiked	238.095	59.5238	29.7619	14.881	7.44048	3.72024	1.86012
				Low Calibration Curve N°1
Peptide Sequence	Protein Name	Peptide Retention Time	Precursor Mz	3	4	5	6	7	R²	a	b	Standard	Accuracy (%)
AIFVNLLNR _ Heavy	TgVps35 _ TGGT1_242660	27.61	535.323243	33786	17454	6936	2615	1235	0.998671211640649	0.00083688273400057	1.15104040341422	3 to 7	98.8712	105.894	93.4841	89.7655	117.444
DISDADAASSAEK _ Heavy	TgVps29 _ TGGT1_252490	9.33	644.293153	4225	2169	1004	515	-	0.999671063468316	0.00697453501791617	0.153518957950189	3 to 6	99.5263	102.69	96.176	100.676	-
DLEPPGVLVESK _ Heavy	TgVps26 _ TGGT1_263500	22.61	645.855192	49714	26232	13383	6718	2513	0.999172800461644	0.000595933890277083	-0.214310749903758	3 to 7	98.8241	103.61	104.309	101.853	68.9887
DSVVELEGK _ Heavy	TgVps29 _ TGGT1_252490	16.53	492.260396	31122	16596	7894	3876	1744	0.999215610363276	0.000945912249211033	-0.0512816734999006	3 to 7	98.7417	105.148	99.6677	97.1732	85.9294
GDADAGFDFPEYK _ Heavy	TgVps29 _ TGGT1_252490	23.87	720.313888	7530	3563	1656	628	399	0.999413740322365	0.00384765966628276	0.931666182695837	3 to 7	100.479	98.3867	98.1576	89.9941	132.62
TETAGTGSSAVTDSETLTK _ Heavy	TgVps26 _ TGGT1_263500	16.21	932.449099	1607	933	387	214	87	0.995475526033632	0.0180150774896895	-0.0977959321054183	3 to 7	96.9442	112.293	92.3871	101	79.0012
VYLSGFDFTPTYK _ Heavy	TgVps26 _ TGGT1_263500	28.11	773.389399	6717	2227	910	302	-	0.99103624343788	0.00393718259658991	3.95438624440107	3 to 6	102.145	85.4951	101.3	138.255	-
				Low Calibration Curve N°2
Peptide Sequence	Protein Name	Peptide Retention Time	Precursor Mz	3	4	5	6	7	R²	a	b	Standard	Accuracy (%)
AIFVNLLNR _ Heavy	TgVps35 _ TGGT1_242660	27.61	535.323243	38216	18579	7792	2432	1190	0.999425096512032	0.000738400294706099	1.45962895491643	3 to 7	99.7192	101.999	96.946	87.5056	125.708
DISDADAASSAEK _ Heavy	TgVps29 _ TGGT1_252490	9.33	644.293153	4822	2503	1107	523	-	0.999239059479507	0.00601869004998361	0.476550507742056	3 to 6	99.1155	104.438	95.9514	97.4219	-
DLEPPGVLVESK _ Heavy	TgVps26 _ TGGT1_263500	22.61	645.855192	54507	29249	13484	6626	3080	0.999009996887173	0.000538153689231549	0.0220612055266365	3 to 7	98.6335	105.924	97.8234	96.4419	90.2939
DSVVELEGK _ Heavy	TgVps29 _ TGGT1_252490	16.53	492.260396	32699	17804	7783	4093	2360	0.998442541501899	0.000901971942121672	-0.145814216964897	3 to 7	98.6085	106.935	92.3897	95.3153	106.597
GDADAGFDFPEYK _ Heavy	TgVps29 _ TGGT1_252490	23.87	720.313888	7438	2937	1827	673	473	0.992986432771187	0.00396258670226006	0.954216634884636	3 to 7	102.238	84.6205	110.126	97.3335	152.061
TETAGTGSSAVTDSETLTK _ Heavy	TgVps26 _ TGGT1_263500	16.21	932.449099	1648	874	412	192	116	0.999267290076263	0.017937917365634	-0.0982075246389851	3 to 7	98.9973	104.694	98.0074	89.9371	106.584
VYLSGFDFTPTYK _ Heavy	TgVps26 _ TGGT1_263500	28.11	773.389399	7037	2425	1025	317	-	0.992753946615733	0.00378527833300123	3.72685607970654	3 to 6	102.023	86.7294	102.235	132.432	-
				Low Calibration Curve N°3
Peptide Sequence	Protein Name	Peptide Retention Time	Precursor Mz	3	4	5	6	7	R²	a	b	Standard	Accuracy (%)
AIFVNLLNR _ Heavy	TgVps35 _ TGGT1_242660	27.61	535.323243	37643	17704	6879	2744	1298	0.999049911690831	0.000752013614936964	1.56585044830955	3 to 7	100.376	99.9902	90.5715	97.5576	136.656
DISDADAASSAEK _ Heavy	TgVps29 _ TGGT1_252490	9.33	644.293153	4543	2261.67	1123.67	490.667	-	0.999900850161159	0.00645847350069414	0.357420756556861	3 to 6	99.7862	100.56	102.34	94.7891	-
DLEPPGVLVESK _ Heavy	TgVps26 _ TGGT1_263500	22.61	645.855192	53831.3	27687.7	13303.3	6431	2991.33	0.99980079826897	0.00054727354252916	0.122668491950471	3 to 7	99.3993	102.651	99.4994	97.9019	94.6039
DSVVELEGK _ Heavy	TgVps29 _ TGGT1_252490	16.53	492.260396	32298	17348.3	8059	3994.33	2170.33	0.999093478829163	0.000914982389876052	-0.15524695303859	3 to 7	98.7734	105.626	97.0179	94.0665	98.4114
GDADAGFDFPEYK _ Heavy	TgVps29 _ TGGT1_252490	23.87	720.313888	7439.33	3341	1691.33	712.667	451.333	0.99855398291214	0.0039506574645497	0.758768435082466	3 to 7	101.301	93.7972	100.002	96.0764	136.649
TETAGTGSSAVTDSETLTK _ Heavy	TgVps26 _ TGGT1_263500	16.21	932.449099	1617.33	893.333	394.667	197	109	0.998077908348738	0.0181451440456766	-0.121283087165144	3 to 7	98.1976	108.114	94.6176	92.825	99.8075
VYLSGFDFTPTYK _ Heavy	TgVps26 _ TGGT1_263500	28.11	773.389399	7128.67	2429.67	914.667	296.667	-	0.99261704055638	0.00369925175383231	3.99096578092885	3 to 6	102.015	87.2183	99.1139	136.776	-
				Low Calibration Curve _ Average
Peptide Sequence	Protein Name	Peptide Retention Time	Precursor Mz	3	4	5	6	7	R²	a	b	Standard	Accuracy (%)
AIFVNLLNR _ Heavy	TgVps35 _ TGGT1_242660	27.61	535.323243	36548.3	17912.3	7202.33	2597	1241	0.999304791689794	0.000773777042727197	1.39610408010327	3 to 7	99.7126	102.522	93.6648	91.5426	126.678
DISDADAASSAEK _ Heavy	TgVps29 _ TGGT1_252490	9.33	644.293153	4530	2311.22	1078.22	509.556	-	0.99974516776369	0.00646242549393048	0.332946735057842	3 to 6	99.482	102.608	98.1238	97.4645	-
DLEPPGVLVESK _ Heavy	TgVps26 _ TGGT1_263500	22.61	645.855192	52684.1	27722.9	13390.1	6591.67	2861.44	0.999468799045106	0.000559492908323884	-0.0208153280015875	3 to 7	98.9707	104.092	100.408	98.5737	84.9485
DSVVELEGK _ Heavy	TgVps29 _ TGGT1_252490	16.53	492.260396	32039.7	17249.4	7912	3987.78	2091.44	0.99899950827365	0.000920751864061185	-0.120358879777873	3 to 7	98.7176	105.921	96.2926	95.4615	97.0552
GDADAGFDFPEYK _ Heavy	TgVps29 _ TGGT1_252490	23.87	720.313888	7469.11	3280.33	1724.78	671.222	441.111	0.997953376994034	0.00392700357617063	0.861847644336571	3 to 7	101.449	92.3579	102.615	94.0192	139.458
TETAGTGSSAVTDSETLTK _ Heavy	TgVps26 _ TGGT1_263500	16.21	932.449099	1624.11	900.111	397.889	201	104	0.997985100850813	0.0180458916775443	-0.114481413264066	3 to 7	98.092	108.386	94.9641	94.4225	94.7408
VYLSGFDFTPTYK _ Heavy	TgVps26 _ TGGT1_263500	28.11	773.389399	6960.89	2360.56	949.889	305.222	-	0.99219182540639	0.00380500648469256	3.88992723849285	3 to 6	102.064	86.4989	100.857	135.779	-
									R²	Correlation coefficient				Validated
									a	Slope				Discarded
									b	y intercept

## Sheet: Supplementory Data 2 (f)
Supplementary Data 2: Absolute Quantitation of Core Retromer Components by LC-SRM. (f) Determination of peptide quantities present in each immunoprecipitation (IP) by using the most adapted calibration curve. Results were averaged between peptides from the same protein and between biological samples. Protein ratios from the core retromer complex (TgVps26-TgVps29-TgVps35) were displayed as the rat…
				Quantity calculated by using the most adapted calibration curved (fmol)
				IP control HA						IP control MYC	MYC					IP TgVps26-HA	Vps26					IP TgVps29-MYC	Vps29					IP TgVps35-HA
				1			2			1			2			1			2			1			2			1			2
Peptide Sequence	Protein Name	Peptide Retention Time	Precursor Mz	Cal. Curve N°1	Cal. Curve N°2	Cal. Curve N°3	Cal. Curve N°1	Cal. Curve N°2	Cal. Curve N°3	Cal. Curve N°1	Cal. Curve N°2	Cal. Curve N°3	Cal. Curve N°1	Cal. Curve N°2	Cal. Curve N°3	Cal. Curve N°1	Cal. Curve N°2	Cal. Curve N°3	Cal. Curve N°1	Cal. Curve N°2	Cal. Curve N°3	Cal. Curve N°1	Cal. Curve N°2	Cal. Curve N°3	Cal. Curve N°1	Cal. Curve N°2	Cal. Curve N°3	Cal. Curve N°1	Cal. Curve N°2	Cal. Curve N°3	Cal. Curve N°1	Cal. Curve N°2	Cal. Curve N°3
AIFVNLLNR _ Light	TgVps35 _ TGGT1_242660	27.61	530.319108	LOD	LOD	LOD	LOD	LOD	LOD	LOD	LOD	LOD	LOD	LOD	LOD	29.3673321196081	28.6145767274861	28.7967624230848	34.0260959414878	33.6664640356897	33.7152542212876	80.8839783058544	84.4783854501415	83.1854825698244	26.5495944975975	23.8693394989518	24.3887116480315	30.0436499289395	29.3479647007564	29.510785225132	29.9191395372634	29.2129476680204	29.3793333285208
DISDADAASSAEK _ Light	TgVps29 _ TGGT1_252490	9.33	640.286053	LOD	LOD	LOD	LOD	LOD	LOD	LOD	LOD	LOD	LOD	LOD	LOD	16.3553638045695	14.457967493854	15.3604546986694	11.6336035974402	10.3833143300151	10.9880681386994	234.550626510782	228.538698375509	224.351982072142	184.762722427646	179.623113564352	176.729432605285	18.4128516348547	16.2334810585991	17.2657043813741	19.8147331734559	17.4432377586458	18.5638575550136
DLEPPGVLVESK _ Light	TgVps26 _ TGGT1_263500	22.61	641.848092	LOD	LOD	LOD	LOD	LOD	LOD	LOD	LOD	LOD	LOD	LOD	LOD	21.6171313865069	19.7367834568352	20.1714874489637	18.8341201189129	17.2236057281239	17.6157200053525	47.9359661137238	50.9772482407346	48.253568360081	6.85227332100189	6.40348765243435	6.61223815926125	18.1231709878124	16.5815883768706	16.9628226691153	12.7406960908297	11.7209842557313	12.0198480329919
DSVVELEGK _ Light	TgVps29 _ TGGT1_252490	16.53	488.253297	LOD	LOD	LOD	LOD	LOD	LOD	LOD	LOD	LOD	LOD	LOD	LOD	4.16370330898446	3.87337275712928	3.9219145762491	1.43474647001063	1.27118370410825	1.28219038145669	73.0914495515666	83.8254829730899	77.3364143983652	34.9804204018151	34.570571187949	34.2953164567244	8.02964667150995	7.55973208458055	7.66144760367252	3.51007794477964	3.2501101451232	3.28966174484474
GDADAGFDFPEYK _ Light	TgVps29 _ TGGT1_252490	23.87	716.306789	LOD	LOD	LOD	LOD	LOD	LOD	LOD	LOD	LOD	LOD	LOD	LOD	11.3626715379884	11.6967891847117	11.4690008214767	7.25337101439841	7.46474658669792	7.24969864933762	171.175947222638	236.853274869422	191.489559637794	95.8404362916055	125.100529313847	104.580809661175	15.9529295198637	16.4241551205079	16.1821351766845	9.51579489817267	9.79474756762683	9.57268523849284
TETAGTGSSAVTDSETLTK _ Light	TgVps26 _ TGGT1_263500	16.21	928.441999	LOD	LOD	LOD	LOD	LOD	LOD	LOD	LOD	LOD	LOD	LOD	LOD	12.3866527682494	12.3327692097454	12.4533017364888	10.4590394768526	10.4134120516225	10.5117713236014	38.4250292200106	38.9429570083456	38.435685214644	4.08170204550254	4.0633893041881	4.08839033143183	16.3319547384914	16.2611731128192	16.4270882824919	9.07187851014651	9.03219241446872	9.11459523208426
VYLSGFDFTPTYK _ Light	TgVps26 _ TGGT1_263500	28.11	769.382299	LOD	LOD	LOD	LOD	LOD	LOD	LOD	LOD	LOD	LOD	LOD	LOD	44.2241908867752	48.0779214069113	45.6939584109513	43.9975618616766	47.7749492509426	45.4297902616659	99.4341627932334	121.886138214914	110.048981313605	27.6129164673099	26.4725935827109	26.2197695697072	36.7095314307814	38.0318446708819	36.9345610648432	35.8389169581252	36.8679516360717	35.9197368873903
					Quantification done with high calibration curve
					Quantification done with low calibration curve
				Average between triplicate for each biological sample
				IP control HA				IP control MYC	MYC			IP TgVps26-HA	Vps26			IP TgVps29-MYC	Vps29			IP TgVps35-HA	Vps35
				1		2		1		2		1		2		1		2		1		2
Peptide Sequence	Protein Name	Peptide Retention Time	Precursor Mz	Quantity (fmol)	Stoichiometry	Quantity (fmol)	Stoichiometry	Quantity (fmol)	Stoichiometry	Quantity (fmol)	Stoichiometry	Quantity (fmol)	Stoichiometry	Quantity (fmol)	Stoichiometry	Quantity (fmol)	Stoichiometry	Quantity (fmol)	Stoichiometry	Quantity (fmol)	Stoichiometry	Quantity (fmol)	Stoichiometry
AIFVNLLNR _ Light	TgVps35 _ TGGT1_242660	27.61	530.319108	LOD	-	LOD	-	LOD	-	LOD	-	29	0.4	33.8	0.2	82.8492821086067	2	24.9358818815269	2	29.6341332849426	0.4	29.5038068446016	0.4
DISDADAASSAEK _ Light	TgVps29 _ TGGT1_252490	9.33	640.286053	LOD	-	LOD	-	LOD	-	LOD	-	15.3912619990309	1	11.0016620220516	0.7	229.147102319478	6	180.371756199094	5	17.304012358276	2	18.6072761623718	2
DLEPPGVLVESK _ Light	TgVps26 _ TGGT1_263500	22.61	641.848092	LOD	-	LOD	-	LOD	-	LOD	-	20.5084674307686	1	17.8911486174631	0.9	49.0555942381798	2	6.62266637756583	0.3	17.2225273445994	0.9	12.160509459851	0.6
DSVVELEGK _ Light	TgVps29 _ TGGT1_252490	16.53	488.253297	LOD	-	LOD	-	LOD	-	LOD	-	3.98633021412094	0.2	1.32937351852519	0.1	78.0844489743406	6	34.6154360154961	0.4	7.75027545325434	0.3	3.34994994491586	0.2
GDADAGFDFPEYK _ Light	TgVps29 _ TGGT1_252490	23.87	716.306789	LOD	-	LOD	-	LOD	-	LOD	-	11.5094871813923	0.2	7.32260541681131	0.2	199.839593909951	34	108.507258422209	16	16.1864066056854	0.3	9.62774256809745	0.2
TETAGTGSSAVTDSETLTK _ Light	TgVps26 _ TGGT1_263500	16.21	928.441999	LOD	-	LOD	-	LOD	-	LOD	-	12.3909079048278	0.07	10.4614076173588	0.05	38.6012238143334	0.3	4.07782722704082	0.02	16.3400720446008	0.09	9.07288871889983	0.05
VYLSGFDFTPTYK _ Light	TgVps26 _ TGGT1_263500	28.11	769.382299	LOD	-	LOD	-	LOD	-	LOD	-	46	2	46	2	110.456427440584	12	26.7684265399093	0.8	37.2253123888355	0.8	36.2088684938624	0.6
					Quantification done with high calibration curve
					Quantification done with low calibration curve
				Average between biological duplicate _ The maximum of incertitude is taken into account
				IP control HA		IP control MYC	MYC	IP TgVps26-HA	Vps26	IP TgVps29-MYC	Vps29	IP TgVps35-HA	Vps35
Peptide Sequence	Protein Name	Peptide Retention Time	Precursor Mz	Quantity (fmol)	Stoichiometry	Quantity (fmol)	Stoichiometry	Quantity (fmol)	Stoichiometry	Quantity (fmol)	Stoichiometry	Quantity (fmol)	Stoichiometry
AIFVNLLNR _ Light	TgVps35 _ TGGT1_242660	27.61	530.319108	LOD	-	LOD	-	31.4	0.4	54	2	29.6	0.4
DISDADAASSAEK _ Light	TgVps29 _ TGGT1_252490	9.33	640.286053	LOD	-	LOD	-	13	1	205	6	18	2
DLEPPGVLVESK _ Light	TgVps26 _ TGGT1_263500	22.61	641.848092	LOD	-	LOD	-	19	1	28	2	14.7	0.9
DSVVELEGK _ Light	TgVps29 _ TGGT1_252490	16.53	488.253297	LOD	-	LOD	-	2.7	0.2	56	6	5.6	0.3
GDADAGFDFPEYK _ Light	TgVps29 _ TGGT1_252490	23.87	716.306789	LOD	-	LOD	-	9.4	0.2	154	34	12.9	0.3
TETAGTGSSAVTDSETLTK _ Light	TgVps26 _ TGGT1_263500	16.21	928.441999	LOD	-	LOD	-	11.43	0.07	21.3	0.3	12.71	0.09
VYLSGFDFTPTYK _ Light	TgVps26 _ TGGT1_263500	28.11	769.382299	LOD	-	LOD	-	46	2	69	12	36.7	0.8
					Quantification done with high calibration curve
					Quantification done with low calibration curve
				IP control HA		IP control MYC	MYC	IP TgVps26	Vps26	IP TgVps29	Vps29	IP TgVps35	Vps35
			Protein Name	Quantity (fmol)	Stoichiometry	Quantity (fmol)	Stoichiometry	Quantity (fmol)	Stoichiometry	Quantity (fmol)	Stoichiometry	Quantity (fmol)	Stoichiometry
			TgVps26	LOD	-	LOD	-	25	2	39	12	21.4	0.9
			TgVps29	LOD	-	LOD	-	8	1	138	34	12	2
			TgVps35	LOD	-	LOD	-	31.4	0.4	54	2	29.6	0.4
				IP control HA		IP control MYC	MYC	IP TgVps26-HA	Vps26	IP TgVps29-MYC	Vps29	IP TgVps35-HA	Vps35
			Protein Name	Quantity (fmol)	Stoichiometry	Quantity (fmol)	Stoichiometry	Quantity (fmol)	Stoichiometry	Quantity (fmol)	Stoichiometry	Quantity (fmol)	Stoichiometry
			TgVps26	LOD	-	LOD	-	25 ± 2	1	39 ± 12	0.282608695652174	21.4 ± 0.9	0.722972972972973
			TgVps29	LOD	-	LOD	-	8 ± 1	0.32	138 ± 34	1	12 ± 2	0.405405405405405
			TgVps35	LOD	-	LOD	-	31.4 ± 0.4	1.256	54 ± 2	0.391304347826087	29.6 ± 0.4	1
				LOD = Limit Of Detection
