# Supplementary material for: Unconventional endosome-like compartment and retromer complex in Toxoplasma gondii govern parasite integrity and host infection
Source: Nat Commun. 2016 Apr 11;7:11191. doi: 10.1038/ncomms11191 (PMC4831018; doi:10.1038/ncomms11191)
Supplement: Supplementary Data 3 — Complete list of proteins and the peptides identified by mass spectrometry using Obitrap Mass spectrometer. [file ncomms11191-s4.xlsx]

## Sheet: Supplementary Data 3 
Supplementary Data 3: Complete list of proteins and the peptides identified by Mass Spectrometry using Obitrap Mass spectrometer. Proteins and their corresponding peptides specifically identified by nanoLC MS/MS on Orbitrap mass spectrometer (Q-Exactive) from immunoprecipitates of TgHP12, after subtracting protein from the negative controls.
	Description	Accession	# AAs	MW [kDa]	Σcoverage (%)	Σ# Unique Peptides	Σ# Peptides	Coverage Mascot (%)	# Peptides Mascot	# PSM Mascot	Coverage Sequest HT (%)	# Peptides Sequest HT	# PSM Sequest HT	Sequence
	putative transmembrane protein (TgHP12)	TGVEG_294220	603	62.16	78.11	53	53	78.11	51	2959	74.63	51	3479	GLLAGEGGMFGSSYELPLSVISR-GEVEILSASGEVVAQDSR-RTLFDCSSQGGAFDIAQGDLPAYSSDSPTGR-SAETTVVNSVLAQLGGR-TLFDCSSQGGAFDIAQGDLPAYSSDSPTGR-HAISASVEGPPLPDVPQLR-YADELSALQESVQDLR-ATMVTCQGCGEETTSR-AGGPGALTDGQKNTGAFGSLSR-SGPSATELPVVPSR-AADLASSPGIKGEVEILSASGEVVAQDSR-SGGAGTPDADTAFVTDR-GPSVPSDPGTVAKQPSSSGK-VRGLLAGEGGMFGSSYELPLSVISR-GSGDNMLDGETR-AGDGNTMGDGLR-SFGASVALESTVR-GPSVPSDPGTVAKQPSSSGKK-QGGGAIKHAISASVEGPPLPDVPQLR…
	sortilin, putative (TgSORTLR)	TGME49_290160	1033	113.44	35.04	32	32	34.46	31	572	35.04	32	663	SSEAATGTVAVDSIIVSPVDKR-GIWAADSVSSDYETWSPSDGR-YAILSTWTDACYSGSGTASR-NAGFDSFANVSYGLVGASAGGPGGWLDQEAGESR-QTVSLLVSTDGGK-NVDLMYTPDFGATITR-AQSQQDCNHQLFYTR-VCPCTMEDYECEFGFTR-VAVPCPAHSPVSR-STSTENEPIPR-NHFISEDSAATFR-SQDGGKSWTEITDLLK-DAAKQTVSLLVSTDGGK-SFQMAKLPVEIEER-VKDAAKQTVSLLVSTDGGK-VVLIVGSKR-LPVEIEER-SPKPTEDFELDDSRPLFPSHVSSR-FLLSNGYFFVAK-DEANTYLSR-LGNTDHIFFTQHR-YSLSLPNNIR-QTVSLLVSTDGGKSFQMAK-GNKFLLSNGYF…
	heat shock protein HSP70	TGVEG_273760	667	72.24	9.3	4	5	8.25	4	14	9.3	5	15	TTPSYVAFTDTER-IINEPTAAAIAYGLDKK-DAGTIAGLSVLR-SVSEVVLVGGSTR-TTPSYVAFTDTERLVGDAAK
	putative vacuolar protein sorting-associated protein 26 (TgVps26)	TGGT1_263500	368	42.20	8.15	2	2	8.15	2	11	8.15	2	11	VYLSGFDFTPTYK-FNAVDKPNETYSGIHVR
	hypothetical protein	TGGT1_215610	111	13.03	8.11	1	1	8.11	1	1	8.11	1	1	AINPVQWTR
	hypothetical protein	TGGT1_220950	334	35.59	8.08	2	2	8.08	2	2	8.08	2	2	LVELDTGVASPVFAR-ANAEGTSLAITR
	putative vacuolar sorting protein 35 (TgVps35)	TGGT1_242660	852	95.55	7.16	5	5	7.16	5	34	7.16	5	34	EGSLDSPPVAGSLVGNLSGGK-VLVGSTLVR-LLEQVVGCR-EAPACDILR-GDSDLPAPTVSAK
	beta-tubulin	TGVEG_266960	449	50.04	7.13	3	3	7.13	3	16	7.13	3	16	VSDQFTAMFR-INVFYNEATGGR-LAVNLIPFPR
	putative vacuolar protein sorting 29 (TgVsp29)	TGVEG_252490	203	22.26	6.4	1	1	6.4	1	4	6.4	1	4	DISDADAASSAEK
	heat shock protein 90, putative	TGME49_244560	847	96.76	6.26	5	5	5.43	4	9	6.26	5	10	GVVDSDDLPLNVSR-QDLINNLGTVAK-VLVADQFDDLLPK-LLFEVAK-ILNVISK
	hypothetical protein	TGGT1_282160	254	28.73	5.51	1	1				5.51	1	1	TCLVTFVRRATSGR
	alveolin domain containing intermediate filament IMC4	TGVEG_231630	452	50.14	4.87	2	2	4.87	2	7	4.87	2	7	LVSGVVATQGEAR-ILEPLVQER
	hypothetical protein	TGGT1_252860	248	26.83	3.23	1	1				3.23	1	1	LDALEEYR
	hypothetical protein	TGME49_212300	683	75.59	2.34	1	1				2.34	1	1	EQTKQWISTVVRDLEK
	alpha tubulin TUBA1	TGGT1_316400B	432	47.81	2.31	1	1	2.31	1	2	2.31	1	2	DVNAAVATIK
	hypothetical protein	TGGT1_278250	694	75.82	2.02	1	1				2.02	1	1	KLLNEGILEPQIWR
	heat shock protein HSP90	TGVEG_288380	708	81.88	1.98	1	1	1.98	1	1	1.98	1	1	GVVDSEDLPLNISR
	hypothetical protein	TGGT1_256850	531	62.73	1.69	1	1				1.69	1	1	KREEAETQR
	kelch repeat-containing protein	TGME49_229290	932	104.26	1.5	1	1				1.5	1	2	ERLHDEEDIEELIK
	transporter, major facilitator family protein	TGGT1_316280	531	57.83	1.32	1	1	1.32	1	2	1.32	1	1	SLEIDLR
	hypothetical protein	TGGT1_318525	1182	127.84	1.1	1	1				1.1	1	1	FVKLFMPGYFDGK
	GCC2 and GCC3 domain-containing protein	TGME49_207480	5081	541.97	0.63	1	1				0.63	1	2	GPHCAVGMYMAEYQFADLCTLSCKPLYRRDDK
	TBC domain-containing protein	TGVEG_274130	2116	226.29	0.47	1	1	0.47	1	5	0.47	1	5	FFASGLVSPR
	hypothetical protein	TGGT1_280590	2806	288.03	0.46	1	1				0.46	1	2	RMAEEQSLLEEAR
